# Supplementary material for: ReptiLearn: An automated home cage system for behavioral experiments in reptiles without human intervention
Source: PLoS Biol. 2024 Feb 29;22(2):e3002411. doi: 10.1371/journal.pbio.3002411 (PMC10931465; doi:10.1371/journal.pbio.3002411)
Supplement: S1 Data — The excel sheet contains different tabs, each including data for individual data points in all relevant panels of a specific figure. (XLSX) [file pbio.3002411.s010.xlsx]

## Sheet: Figure 2B
	YOLOv4 Latency
0	0.00733948
1	0.00748301
2	0.00765824
3	0.00765824
4	0.00780416
5	0.00738859
6	0.00739932
7	0.00762844
8	0.00781918
9	0.00747395
10	0.00763369
11	0.00790668
12	0.007828
13	0.0073874
14	0.00786686
15	0.00774646
16	0.00774646
17	0.00735068
18	0.00785732
19	0.00824928
20	0.00849319
21	0.00735855
22	0.00790071
23	0.00839782
24	0.0082643
25	0.00735712
26	0.00807142
27	0.00776458
28	0.00833154
29	0.00747442
30	0.0081892
31	0.00837946
32	0.00866485
33	0.00745606
34	0.00812697
35	0.00722504
36	0.00743818
37	0.00767469
38	0.00793457
39	0.00801229
40	0.00795674
41	0.00745845
42	0.00811839
43	0.00846362
44	0.00793481
45	0.0078876
46	0.00840306
47	0.00833821
48	0.00779605
49	0.007972
50	0.00792933
51	0.00803876
52	0.0076282
53	0.00791311
54	0.00782371
55	0.00819612
56	0.00776124
57	0.00794864
58	0.00801945
59	0.0082655
60	0.00747037
61	0.00766349
62	0.00802374
63	0.00819969
64	0.00754595
65	0.00777602
66	0.00807118
67	0.00794649
68	0.00743532
69	0.00758004
70	0.00903416
71	0.00843382
72	0.00843382
73	0.00790405
74	0.00771761
75	0.00816631
76	0.00742865
77	0.00776529
78	0.00807905
79	0.00825262
80	0.00743818
81	0.00781488
82	0.00798726
83	0.00792289
84	0.00748444
85	0.00809503
86	0.00782967
87	0.0081017
88	0.00752449
89	0.00812721
90	0.0082283
91	0.00819111
92	0.00754857
93	0.00811219
94	0.00808072
95	0.00798273
96	0.00766897
97	0.00803304
98	0.00803304
99	0.00827622
100	0.00784016
101	0.00808001
102	0.00830793
103	0.00789928
104	0.00815177
105	0.00801754
106	0.00814366
107	0.00791168
108	0.00786042
109	0.00799322
110	0.00807071
111	0.00762057
112	0.00780916
113	0.00803232
114	0.00792599
115	0.00780296
116	0.00783539
117	0.00774026
118	0.00772381
119	0.00772381
120	0.00761151
121	0.0077765
122	0.0079639
123	0.00762868
124	0.0079987
125	0.0077095
126	0.00798726
127	0.00746751
128	0.00772262
129	0.00789046
130	0.00776196
131	0.00776196
132	0.00763464
133	0.00755644
134	0.00776339
135	0.00771832
136	0.00771832
137	0.00780344
138	0.00789428
139	0.00789428
140	0.0078938
141	0.00794935
142	0.0079422
143	0.00761318
144	0.0079186
145	0.00800943
146	0.00805402
147	0.00738502
148	0.00802732
149	0.00803041
150	0.00821328
151	0.0075841
152	0.00801015
153	0.00800133
154	0.00827622
155	0.00761485
156	0.00802279
157	0.00872302
158	0.00808644
159	0.00800967
160	0.00787759
161	0.00831962
162	0.00819874
163	0.00796437
164	0.00804663
165	0.00784636
166	0.00830936
167	0.00796628
168	0.00813293
169	0.00804114
170	0.00751233
171	0.00762653
172	0.00789881
173	0.00798178
174	0.00759315
175	0.0078001
176	0.00782704
177	0.00789165
178	0.00753379
179	0.00749278
180	0.00782657
181	0.00806046
182	0.0075829
183	0.00774789
184	0.00782394
185	0.00806427
186	0.0076313
187	0.00780678
188	0.00791693
189	0.00812197
190	0.00756454
191	0.00788736
192	0.00767994
193	0.00788808
194	0.00745201
195	0.00823498
196	0.00785041
197	0.00811148
198	0.00738859
199	0.0076046
200	0.00775218
201	0.00853419
202	0.00735116
203	0.00772953
204	0.00791979
205	0.00795913
206	0.00762939
207	0.00810409
208	0.00777221
209	0.00796413
210	0.00796413
211	0.00773263
212	0.00803232
213	0.00832391
214	0.00771642
215	0.00797081
216	0.00818992
217	0.00809145
218	0.00795674
219	0.0079031
220	0.00800776
221	0.00818181
222	0.00763726
223	0.00794077
224	0.00813007
225	0.00811696
226	0.00793862
227	0.00796628
228	0.00791526
229	0.00799847
230	0.00811744
231	0.00793672
232	0.00804186
233	0.00762057
234	0.00773573
235	0.00805116
236	0.00785136
237	0.00750756
238	0.00788665
239	0.00770998
240	0.00784922
241	0.00746846
242	0.00769448
243	0.00783801
244	0.0080297
245	0.00769973
246	0.00776291
247	0.00794721
248	0.00795269
249	0.00732136
250	0.00773001
251	0.00779939
252	0.00821996
253	0.00759554
254	0.00785971
255	0.00771499
256	0.00813246
257	0.00733423
258	0.00770235
259	0.00807023
260	0.00816822
261	0.00746512
262	0.00784969
263	0.00828266
264	0.00821495
265	0.00739241
266	0.00801229
267	0.00798631
268	0.00840473
269	0.00733137
270	0.00772882
271	0.00797105
272	0.00860429
273	0.00721264
274	0.00721264
275	0.00779366
276	0.00769496
277	0.00723863
278	0.00730109
279	0.00749016
280	0.00760126
281	0.00726748
282	0.00753522
283	0.00772619
284	0.00769305
285	0.00728416
286	0.0073154
287	0.00748086
288	0.00761628
289	0.00720048
290	0.00723362
291	0.00749207
292	0.00750208
293	0.00724268
294	0.00741053
295	0.0076406
296	0.00742888
297	0.00767207
298	0.00785327
299	0.00784016
300	0.00771379
301	0.00807214
302	0.00789356
303	0.00818491
304	0.00770187
305	0.0077827
306	0.00803685
307	0.00832009
308	0.00744987
309	0.00810456
310	0.0081625
311	0.00797176
312	0.00758719
313	0.00782561
314	0.0079267
315	0.00847244
316	0.00847244
317	0.00781965
318	0.00828958
319	0.00802374
320	0.00737214
321	0.00786328
322	0.00803542
323	0.00846243
324	0.00744224
325	0.00792003
326	0.00830746
327	0.00820327
328	0.00737119
329	0.00810695
330	0.00802541
331	0.00840092
332	0.00756216
333	0.00760436
334	0.00799537
335	0.00844407
336	0.00750756
337	0.00809789
338	0.00857091
339	0.00827074
340	0.007375
341	0.00817776
342	0.00825357
343	0.00854754
344	0.00762439
345	0.00827146
346	0.00833273
347	0.00821114
348	0.00761986
349	0.00853992
350	0.00830317
351	0.00792074
352	0.00799966
353	0.00816298
354	0.008497
355	0.00799942
356	0.00805736
357	0.00797224
358	0.00815797
359	0.00774646
360	0.00784349
361	0.00845289
362	0.00812554
363	0.00771356
364	0.0079782
365	0.00798178
366	0.00805688
367	0.00767326
368	0.00767326
369	0.00799274
370	0.00793457
371	0.00754523
372	0.00790167
373	0.00807881
374	0.00820518
375	0.00745869
376	0.00800347
377	0.00831199
378	0.00813866
379	0.00737238
380	0.00794578
381	0.00780487
382	0.00845027
383	0.00756383
384	0.00774264
385	0.0080452
386	0.00841331
387	0.00737906
388	0.00797296
389	0.00794935
390	0.00837278
391	0.00746012
392	0.00778389
393	0.00787473
394	0.00825047
395	0.00737906
396	0.00791192
397	0.00805902
398	0.00844431
399	0.00755095
400	0.00816226
401	0.00833678
402	0.00882053
403	0.0074091
404	0.0080564
405	0.00815797
406	0.00815153
407	0.00794196
408	0.00863576
409	0.00838685
410	0.00841689
411	0.00791526
412	0.00816894
413	0.00841403
414	0.00799918
415	0.00781441
416	0.00827575
417	0.00857377
418	0.00814152
419	0.00791168
420	0.00778747
421	0.00786829
422	0.00757718
423	0.00765729
424	0.00796914
425	0.00803494
426	0.00772929
427	0.00813746
428	0.00783992
429	0.00816727
430	0.007689
431	0.00792742
432	0.00790668
433	0.00831556
434	0.00766468
435	0.00801444
436	0.00790191
437	0.00833416
438	0.00749063
439	0.00786495
440	0.00811768
441	0.00844717
442	0.00755262
443	0.00796008
444	0.00801182
445	0.00857806
446	0.00741529
447	0.00774574
448	0.00812912
449	0.00829148
450	0.0073905
451	0.00792933
452	0.00802279
453	0.0080719
454	0.00747347
455	0.00803423
456	0.00855422
457	0.00878787
458	0.00734782
459	0.00801706
460	0.00846553
461	0.00844955
462	0.00749755
463	0.00821686
464	0.00808287
465	0.00844479
466	0.00758314
467	0.00828719
468	0.00847912
469	0.00859904
470	0.0076592
471	0.00833035
472	0.00816298
473	0.0080092
474	0.00783348
475	0.00804329
476	0.00804329
477	0.00785542
478	0.00801754
479	0.00800753
480	0.0085783
481	0.00804877
482	0.00796199
483	0.00820041
484	0.00815749
485	0.00770783
486	0.00778675
487	0.00797796
488	0.00827003
489	0.00776458
490	0.00792623
491	0.00784183
492	0.00837111
493	0.00783467
494	0.00777841
495	0.00791764
496	0.00807881
497	0.0074513
498	0.00803661
499	0.0080924
500	0.00848413
501	0.00747347
502	0.00771856
503	0.00810051
504	0.00852036
505	0.00738621
506	0.00783253
507	0.00789213
508	0.00802016
509	0.00742722
510	0.00798082
511	0.00819421
512	0.00873303
513	0.00738502
514	0.00798225
515	0.00796151
516	0.00843406
517	0.00746202
518	0.00819063
519	0.00813818
520	0.00864363
521	0.00735331
522	0.00803614
523	0.00862718
524	0.00834942
525	0.00753307
526	0.00809169
527	0.00816011
528	0.00859404
529	0.00739813
530	0.0083282
531	0.00857282
532	0.0082643
533	0.00783014
534	0.00785518
535	0.00809479
536	0.00827336
537	0.00805974
538	0.0079422
539	0.00815272
540	0.00779033
541	0.00784516
542	0.00811863
543	0.00865316
544	0.00865316
545	0.00796747
546	0.00810051
547	0.00811696
548	0.00765848
549	0.00800371
550	0.00802565
551	0.00848842
552	0.00771666
553	0.00781107
554	0.00808239
555	0.00812936
556	0.00753856
557	0.00770926
558	0.00793076
559	0.0083952
560	0.00765395
561	0.00775456
562	0.00809598
563	0.00802088
564	0.00756454
565	0.0078485
566	0.00811839
567	0.0084877
568	0.00738597
569	0.00789714
570	0.00804305
571	0.00820589
572	0.00738382
573	0.00798917
574	0.0081327
575	0.00873876
576	0.0073452
577	0.00787902
578	0.00796294
579	0.00862741
580	0.0074141
581	0.00809479
582	0.00809097
583	0.00869465
584	0.00752473
585	0.00807738
586	0.00857139
587	0.00826526
588	0.00763679
589	0.00855565
590	0.00799322
591	0.00872207
592	0.00812483
593	0.00802803
594	0.00814176
595	0.00785112
596	0.00792098
597	0.00816798
598	0.00835919
599	0.00794673
600	0.00832248
601	0.00795078
602	0.00816679
603	0.00799632
604	0.00788665
605	0.00811696
606	0.00782919
607	0.00782895
608	0.00805521
609	0.00821042
610	0.00830579
611	0.00766182
612	0.0078969
613	0.00781274
614	0.0083313
615	0.00761724
616	0.00782704
617	0.00811529
618	0.00795197
619	0.00742722
620	0.00811696
621	0.00778818
622	0.0078733
623	0.00764704
624	0.00784588
625	0.00803614
626	0.00832224
627	0.0076251
628	0.00779462
629	0.00779462
630	0.00844431
631	0.00732541
632	0.00788593
633	0.00833225
634	0.00839281
635	0.00748014
636	0.00802732
637	0.00799775
638	0.0084269
639	0.00737476
640	0.00779629
641	0.00826454
642	0.00850391
643	0.0072999
644	0.00794315
645	0.00816703
646	0.00827456
647	0.00770593
648	0.00770593
649	0.0086534
650	0.00838733
651	0.00769711
652	0.00839615
653	0.0083611
654	0.00835299
655	0.00835299
656	0.00835299
657	0.0083878
658	0.00815272
659	0.00808549
660	0.0080266
661	0.00851321
662	0.00777364
663	0.0079093
664	0.00802803
665	0.00819731
666	0.00790358
667	0.00785089
668	0.00771451
669	0.00798297
670	0.0074656
671	0.00757909
672	0.00783706
673	0.00806785
674	0.00767636
675	0.0078764
676	0.00817823
677	0.00797582
678	0.00752378
679	0.00789547
680	0.00803304
681	0.0082767
682	0.00747275
683	0.00785995
684	0.00803113
685	0.00803113
686	0.00756741
687	0.00778604
688	0.00790358
689	0.0079546
690	0.00733829
691	0.00783205
692	0.00800228
693	0.00799417
694	0.00756192
695	0.00783229
696	0.0080893
697	0.00814033
698	0.00740814
699	0.00803971
700	0.00796676
701	0.00822115
702	0.00747013
703	0.00794768
704	0.0075984
705	0.00803471
706	0.00779343
707	0.00772214
708	0.00795126
709	0.00811577
710	0.00760484
711	0.00811958
712	0.00818706
713	0.00796652
714	0.00780582
715	0.00785136
716	0.00793672
717	0.00839829
718	0.00772786
719	0.00798726
720	0.0081234
721	0.00799155
722	0.00793052
723	0.00799727
724	0.00808239
725	0.00786924
726	0.00784636
727	0.00773835
728	0.00809073
729	0.00809073
730	0.00779581
731	0.00797868
732	0.00831366
733	0.00779486
734	0.00776052
735	0.00776052
736	0.00793195
737	0.00766468
738	0.00775528
739	0.00794148
740	0.00803876
741	0.00758219
742	0.00808144
743	0.00819397
744	0.00787354
745	0.00787354
746	0.00749111
747	0.00765276
748	0.0078938
749	0.00760889
750	0.00783324
751	0.00727153
752	0.00790715
753	0.00745463
754	0.00860548
755	0.00790715
756	0.00800681
757	0.0076685
758	0.00808549
759	0.00820518
760	0.00788474
761	0.00759625
762	0.0077219
763	0.00808644
764	0.00842071
765	0.00752211
766	0.00803733
767	0.00800729
768	0.00842094
769	0.00728106
770	0.00728106
771	0.0082128
772	0.00843072
773	0.00757456
774	0.00861096
775	0.00838304
776	0.0083015
777	0.0083015
778	0.00799155
779	0.0078783
780	0.00823212
781	0.0077498
782	0.00794125
783	0.0083437
784	0.00783682
785	0.00783682
786	0.00830674
787	0.00769186
788	0.00775743
789	0.00778627
790	0.00771761
791	0.00823307
792	0.00789952
793	0.00763988
794	0.00811219
795	0.0083046
796	0.00775313
797	0.00793052
798	0.00784039
799	0.00817442
800	0.00759315
801	0.00779724
802	0.00812912
803	0.00839424
804	0.00765181
805	0.00788283
806	0.00810766
807	0.00824356
808	0.00750756
809	0.00822067
810	0.00783014
811	0.00799775
812	0.00736666
813	0.00794411
814	0.0082047
815	0.00834632
816	0.00746822
817	0.00776529
818	0.00803351
819	0.0080595
820	0.0080595
821	0.00817132
822	0.00794315
823	0.00838614
824	0.00734019
825	0.00734019
826	0.00811791
827	0.00866485
828	0.00738931
829	0.0080874
830	0.00827837
831	0.00876188
832	0.00876188
833	0.0081296
834	0.00831938
835	0.00847602
836	0.0076158
837	0.00834727
838	0.00821829
839	0.00890374
840	0.00758934
841	0.00834394
842	0.00850821
843	0.00850821
844	0.00790858
845	0.00808501
846	0.0078032
847	0.00809264
848	0.00810194
849	0.00792551
850	0.00838995
851	0.00794363
852	0.00780749
853	0.00810814
854	0.00836682
855	0.00771213
856	0.00796247
857	0.00794291
858	0.00847507
859	0.00769043
860	0.00783467
861	0.00808001
862	0.00830007
863	0.00759649
864	0.00795054
865	0.00815272
866	0.00843596
867	0.00751019
868	0.00791335
869	0.00812125
870	0.00812125
871	0.00740981
872	0.00779963
873	0.00779963
874	0.008147
875	0.00733161
876	0.00782084
877	0.00781035
878	0.00793695
879	0.00738835
880	0.00786352
881	0.00846195
882	0.00835395
883	0.00835395
884	0.00785589
885	0.00781608
886	0.00811195
887	0.00811195
888	0.00773573
889	0.0080018
890	0.00889778
891	0.00738192
892	0.00794005
893	0.00799513
894	0.00821328
895	0.00821328
896	0.00827265
897	0.00838399
898	0.00838399
899	0.00800967
900	0.00795364
901	0.00805831
902	0.00838566
903	0.00772691
904	0.00852942
905	0.0081706
906	0.00815177
907	0.00800633
908	0.00837827
909	0.00823331
910	0.00814915
911	0.00774884
912	0.00845671
913	0.00809693
914	0.00809693
915	0.0079987
916	0.00789022
917	0.00822687
918	0.00789356
919	0.00804186
920	0.00799394
921	0.00797391
922	0.00762844
923	0.00818539
924	0.00799465
925	0.00821519
926	0.00763083
927	0.00783801
928	0.00820303
929	0.00786376
930	0.0074501
931	0.00762224
932	0.00785422
933	0.00842118
934	0.00750279
935	0.00777531
936	0.00808406
937	0.0083487
938	0.00738025
939	0.00807023
940	0.00789523
941	0.00811672
942	0.00752687
943	0.00778103
944	0.00818849
945	0.00826859
946	0.0073874
947	0.00815177
948	0.00801897
949	0.00805664
950	0.00746226
951	0.00812554
952	0.00796461
953	0.00855017
954	0.00743508
955	0.00838757
956	0.00804281
957	0.00823879
958	0.0075891
959	0.00803924
960	0.00813508
961	0.00850725
962	0.0075326
963	0.00839734
964	0.00825524
965	0.0082562
966	0.00784302
967	0.0084548
968	0.00842214
969	0.00776601
970	0.00784755
971	0.00818563
972	0.0083406
973	0.0077877
974	0.00803113
975	0.00796652
976	0.00843716
977	0.00763321
978	0.00777078
979	0.00801039
980	0.0085063
981	0.0085063
982	0.00787878
983	0.00777411
984	0.00813651
985	0.00761294
986	0.00790334
987	0.00841284
988	0.00839233
989	0.00764942
990	0.00788999
991	0.00779843
992	0.00822043
993	0.00742912
994	0.00793266
995	0.00851321
996	0.00806117
997	0.00757718
998	0.00777268
999	0.00785375
1000	0.00824571
1001	0.00734663
1002	0.00806212
1003	0.00829625
1004	0.00800681
1005	0.00740027
1006	0.00795221
1007	0.00835228
1008	0.00852942
1009	0.00755477
1010	0.00779915
1011	0.0080471
1012	0.00842595
1013	0.00736547
1014	0.00801635
1015	0.00841141
1016	0.00839901
1017	0.0074122
1018	0.00809741
1019	0.00803518
1020	0.00833154
1021	0.007622
1022	0.0083909
1023	0.00828528
1024	0.00871968
1025	0.00767779
1026	0.00847101
1027	0.00845385
1028	0.00838971
1029	0.00796318
1030	0.00822043
1031	0.00803638
1032	0.00811338
1033	0.00790954
1034	0.00803828
1035	0.00811315
1036	0.00786519
1037	0.00782275
1038	0.00819063
1039	0.00782108
1040	0.00760436
1041	0.0078969
1042	0.00787878
1043	0.00813818
1044	0.00773644
1045	0.00803328
1046	0.0079174
1047	0.00846076
1048	0.00770068
1049	0.00780272
1050	0.00829148
1051	0.00831723
1052	0.0074501
1053	0.00788856
1054	0.00800323
1055	0.0083499
1056	0.00756693
1057	0.00779724
1058	0.00824571
1059	0.00859261
1060	0.00758862
1061	0.00814557
1062	0.00805259
1063	0.00786066
1064	0.00739455
1065	0.00783181
1066	0.00832272
1067	0.00861812
1068	0.00733542
1069	0.00805044
1070	0.00802875
1071	0.00852871
1072	0.00736213
1073	0.00799942
1074	0.00829768
1075	0.00836968
1076	0.00752926
1077	0.00828815
1078	0.00797367
1079	0.00867081
1080	0.0074327
1081	0.00796866
1082	0.0083282
1083	0.00858021
1084	0.0075922
1085	0.00837374
1086	0.00855064
1087	0.0084753
1088	0.00790501
1089	0.00805449
1090	0.00854111
1091	0.00800586
1092	0.00782871
1093	0.00862193
1094	0.00855064
1095	0.00807047
1096	0.0082314
1097	0.00808978
1098	0.00816965
1099	0.00753236
1100	0.00765777
1101	0.00815654
1102	0.00811005
1103	0.00777841
1104	0.00793886
1105	0.00796247
1106	0.00828433
1107	0.00755858
1108	0.00776076
1109	0.00807714
1110	0.00847387
1111	0.00768185
1112	0.0077951
1113	0.00793338
1114	0.00782657
1115	0.00750828
1116	0.0078361
1117	0.00778699
1118	0.00819421
1119	0.00780392
1120	0.00779462
1121	0.00826311
1122	0.00829649
1123	0.00734663
1124	0.00776553
1125	0.00792241
1126	0.00848651
1127	0.00734901
1128	0.00793409
1129	0.00799489
1130	0.00812817
1131	0.00752926
1132	0.00782442
1133	0.00822639
1134	0.00788021
1135	0.00754547
1136	0.00778627
1137	0.00777054
1138	0.00843167
1139	0.00745177
1140	0.00798154
1141	0.00762224
1142	0.00809979
1143	0.00760651
1144	0.00813794
1145	0.0089395
1146	0.00901604
1147	0.00739765
1148	0.00796795
1149	0.0082047
1150	0.00814223
1151	0.00787354
1152	0.00833774
1153	0.00822878
1154	0.00796914
1155	0.00802183
1156	0.00812411
1157	0.00829387
1158	0.00791144
1159	0.00790763
1160	0.00815821
1161	0.0087235
1162	0.00772643
1163	0.0079174
1164	0.00821233
1165	0.00796366
1166	0.00772643
1167	0.00784159
1168	0.00791359
1169	0.00848818
1170	0.00773668
1171	0.00777745
1172	0.00796485
1173	0.00818563
1174	0.00767827
1175	0.00791669
1176	0.00779319
1177	0.00830889
1178	0.00756264
1179	0.0077045
1180	0.00811386
1181	0.00822949
1182	0.00747585
1183	0.00777507
1184	0.00802279
1185	0.0083282
1186	0.00739121
1187	0.00788403
1188	0.00790596
1189	0.00845742
1190	0.00736952
1191	0.00768209
1192	0.00805211
1193	0.0080986
1194	0.00739098
1195	0.00792193
1196	0.00800133
1197	0.00858903
1198	0.00735998
1199	0.00823069
1200	0.00811267
1201	0.00841904
1202	0.00745821
1203	0.00794363
1204	0.00827265
1205	0.00886464
1206	0.00735641
1207	0.00781798
1208	0.00793147
1209	0.00780916
1210	0.0080719
1211	0.00812411
1212	0.00787783
1213	0.00827837
1214	0.00784636
1215	0.00795507
1216	0.00843811
1217	0.00791001
1218	0.00800872
1219	0.00849867
1220	0.00842857
1221	0.00797749
1222	0.00816345
1223	0.00792432
1224	0.00797105
1225	0.00778508
1226	0.00781631
1227	0.00792265
1228	0.00858927
1229	0.00787997
1230	0.00776243
1231	0.00800467
1232	0.00791407
1233	0.00791407
1234	0.00803685
1235	0.00784683
1236	0.00810003
1237	0.0074935
1238	0.00773168
1239	0.00791645
1240	0.00818038
1241	0.00755477
1242	0.00788307
1243	0.00813985
1244	0.00806713
1245	0.0074203
1246	0.00766897
1247	0.008214
1248	0.00799799
1249	0.00735545
1250	0.00829363
1251	0.00796723
1252	0.00798774
1253	0.00737739
1254	0.00782967
1255	0.0080266
1256	0.0084331
1257	0.00740075
1258	0.00789499
1259	0.00811982
1260	0.00839043
1261	0.00744176
1262	0.00765324
1263	0.00819325
1264	0.0084362
1265	0.00741005
1266	0.00807238
1267	0.00813532
1268	0.00872421
1269	0.00732851
1270	0.00802159
1271	0.0081296
1272	0.00824523
1273	0.00772882
1274	0.00804996
1275	0.00842476
1276	0.00835705
1277	0.00807762
1278	0.00811291
1279	0.00849628
1280	0.0077951
1281	0.00794935
1282	0.00817895
1283	0.00833797
1284	0.00786567
1285	0.00803232
1286	0.00798225
1287	0.00817609
1288	0.00767279
1289	0.00792623
1290	0.0080893
1291	0.00834465
1292	0.00763035
1293	0.00784636
1294	0.00797701
1295	0.00836587
1296	0.00766039
1297	0.0076983
1298	0.00805783
1299	0.0079987
1300	0.00745058
1301	0.00762296
1302	0.0078578
1303	0.00839663
1304	0.00740933
1305	0.00782156
1306	0.00834131
1307	0.00803256
1308	0.00803256
1309	0.00788593
1310	0.00796461
1311	0.00839424
1312	0.00733232
1313	0.00766826
1314	0.00800824
1315	0.00856829
1316	0.00731587
1317	0.0080955
1318	0.008075
1319	0.00823665
1320	0.00747275
1321	0.00796866
1322	0.00797987
1323	0.00839734
1324	0.00839734
1325	0.00782943
1326	0.00803947
1327	0.00809979
1328	0.00769043
1329	0.00838065
1330	0.00814486
1331	0.00830102
1332	0.00769591
1333	0.00819445
1334	0.00839853
1335	0.0086112
1336	0.0077157
1337	0.00811863
1338	0.00868344
1339	0.00804067
1340	0.00791955
1341	0.00828505
1342	0.00793982
1343	0.00817943
1344	0.00807714
1345	0.00790739
1346	0.00830412
1347	0.00782323
1348	0.00782728
1349	0.00829101
1350	0.008255
1351	0.00785995
1352	0.00780129
1353	0.00784016
1354	0.00815773
1355	0.00769806
1356	0.00780654
1357	0.00797844
1358	0.00813675
1359	0.00813675
1360	0.00815439
1361	0.00797319
1362	0.00808859
1363	0.00754452
1364	0.0077703
1365	0.00815177
1366	0.00823665
1367	0.00751114
1368	0.00788569
1369	0.00808477
1370	0.00826073
1371	0.00742888
1372	0.00774097
1373	0.00784349
1374	0.00842094
1375	0.0074532
1376	0.00774002
1377	0.00801039
1378	0.00824356
1379	0.00732112
1380	0.00783157
1381	0.00790644
1382	0.00823355
1383	0.00740719
1384	0.00783539
1385	0.00798845
1386	0.00936532
1387	0.0073719
1388	0.00788546
1389	0.0082233
1390	0.00819159
1391	0.00759768
1392	0.00814366
1393	0.00862026
1394	0.00820184
1395	0.00765514
1396	0.0079906
1397	0.00778008
1398	0.00810075
1399	0.00818729
1400	0.00819397
1401	0.00838757
1402	0.00789237
1403	0.00781989
1404	0.00807667
1405	0.00821233
1406	0.00785947
1407	0.00807476
1408	0.0080266
1409	0.00810456
1410	0.00784063
1411	0.00781846
1412	0.00866151
1413	0.00804138
1414	0.00761676
1415	0.00789213
1416	0.00900793
1417	0.0108354
1418	0.00760508
1419	0.00770712
1420	0.00776911
1421	0.00776148
1422	0.00756812
1423	0.00786519
1424	0.00794268
1425	0.00802112
1426	0.00746417
1427	0.0078218
1428	0.00792217
1429	0.00795794
1430	0.00746369
1431	0.00784421
1432	0.00782228
1433	0.00778246
1434	0.00745463
1435	0.00796986
1436	0.00799108
1437	0.00814128
1438	0.00779653
1439	0.00806594
1440	0.0078752
1441	0.00807214
1442	0.00772405
1443	0.00797868
1444	0.00793028
1445	0.00824594
1446	0.0075078
1447	0.00745463
1448	0.00749016
1449	0.0075171
1450	0.00754809
1451	0.00773716
1452	0.00778484
1453	0.00770378
1454	0.00789094
1455	0.00778484
1456	0.00789499
1457	0.00789499
1458	0.0075748
1459	0.00782132
1460	0.00799274
1461	0.00805783
1462	0.00797486
1463	0.0081234
1464	0.00837469
1465	0.00788903
1466	0.00804615
1467	0.00789785
1468	0.00839829
1469	0.00798392
1470	0.00788927
1471	0.00827003
1472	0.00818086
1473	0.00760055
1474	0.00768805
1475	0.00768805
1476	0.00791216
1477	0.00739622
1478	0.00739074
1479	0.00749826
1480	0.00775695
1481	0.00753641
1482	0.00765157
1483	0.0079484
1484	0.00794244
1485	0.00751233
1486	0.00783944
1487	0.00783849
1488	0.00801897
1489	0.00801897
1490	0.00780845
1491	0.00811076
1492	0.00827909
1493	0.00748253
1494	0.00782609
1495	0.00807476
1496	0.0081656
1497	0.00736952
1498	0.00784254
1499	0.00810122
1500	0.0083549
1501	0.0083549
1502	0.00770569
1503	0.00814962
1504	0.00825191
1505	0.0074687
1506	0.0081408
1507	0.00944114
1508	0.00809216
1509	0.00777054
1510	0.0077734
1511	0.00784159
1512	0.00851965
1513	0.00748062
1514	0.00800228
1515	0.00867677
1516	0.00821352
1517	0.00757003
1518	0.00793743
1519	0.00793743
1520	0.00827408
1521	0.00781417
1522	0.0079031
1523	0.00811315
1524	0.0082922
1525	0.0078702
1526	0.00845408
1527	0.00824714
1528	0.00800872
1529	0.0080719
1530	0.00804234
1531	0.00853634
1532	0.00772262
1533	0.00801182
1534	0.00781536
1535	0.00824976
1536	0.00824976
1537	0.0078299
1538	0.00818062
1539	0.00837755
1540	0.00763178
1541	0.00778604
1542	0.00794101
1543	0.00840402
1544	0.00772142
1545	0.00745869
1546	0.0076158
1547	0.00800633
1548	0.00800633
1549	0.00772095
1550	0.00825262
1551	0.00815058
1552	0.00756192
1553	0.00782061
1554	0.00810337
1555	0.00774503
1556	0.00765443
1557	0.00764155
1558	0.00780129
1559	0.0081954
1560	0.00744796
1561	0.00803447
1562	0.00798273
1563	0.00815797
1564	0.00815797
1565	0.00783873
1566	0.00819731
1567	0.00793123
1568	0.00765061
1569	0.00799823
1570	0.00831532
1571	0.00888658
1572	0.00739551
1573	0.00737405
1574	0.00761199
1575	0.00799942
1576	0.00767064
1577	0.00796509
1578	0.00833392
1579	0.00852227
1580	0.0076828
1581	0.00861335
1582	0.00797749
1583	0.0081203
1584	0.0076642
1585	0.00829148
1586	0.00826287
1587	0.00824642
1588	0.00773811
1589	0.00815296
1590	0.0081501
1591	0.00803757
1592	0.00802684
1593	0.00796509
1594	0.00813937
1595	0.00767708
1596	0.00777864
1597	0.00812459
1598	0.00857735
1599	0.00774598
1600	0.00789642
1601	0.00797749
1602	0.00833321
1603	0.00765562
1604	0.0078795
1605	0.00805259
1606	0.00822473
1607	0.00822473
1608	0.00799084
1609	0.0079639
1610	0.0083921
1611	0.0076375
1612	0.00794983
1613	0.00813365
1614	0.00813365
1615	0.00809646
1616	0.00801349
1617	0.00795221
1618	0.00836992
1619	0.00836992
1620	0.00775385
1621	0.00798416
1622	0.00874257
1623	0.0074563
1624	0.0078578
1625	0.00773859
1626	0.00822854
1627	0.00749445
1628	0.00787544
1629	0.00812817
1630	0.00850749
1631	0.00758958
1632	0.00808239
1633	0.00827765
1634	0.00872254
1635	0.00872254
1636	0.00774145
1637	0.00827932
1638	0.00866365
1639	0.00755525
1640	0.00799489
1641	0.00798273
1642	0.00846195
1643	0.00846195
1644	0.00801277
1645	0.00890017
1646	0.00806022
1647	0.00791192
1648	0.00791192
1649	0.00856209
1650	0.00821209
1651	0.00808549
1652	0.00808311
1653	0.00827003
1654	0.00767827
1655	0.00778794
1656	0.00807762
1657	0.00820446
1658	0.00774336
1659	0.00784349
1660	0.00808978
1661	0.00808978
1662	0.00774479
1663	0.00795531
1664	0.00789833
1665	0.00787163
1666	0.00754809
1667	0.00769949
1668	0.00792623
1669	0.00867796
1670	0.00758195
1671	0.00790381
1672	0.00800848
1673	0.00800848
1674	0.00759149
1675	0.00759149
1676	0.00802183
1677	0.008358
1678	0.007411
1679	0.00773525
1680	0.00814176
1681	0.00852942
1682	0.0075624
1683	0.00792241
1684	0.00787854
1685	0.00837255
1686	0.00748873
1687	0.00782323
1688	0.00799656
1689	0.00867867
1690	0.00731874
1691	0.00786519
1692	0.00842476
1693	0.00821471
1694	0.00746512
1695	0.00792217
1696	0.00788736
1697	0.0082407
1698	0.0076611
1699	0.00806737
1700	0.00832725
1701	0.00816298
1702	0.00775433
1703	0.0080111
1704	0.00841355
1705	0.00832725
1706	0.00782609
1707	0.00844717
1708	0.00834632
1709	0.00839639
1710	0.00786519
1711	0.00836682
1712	0.00852203
1713	0.00794077
1714	0.00781012
1715	0.00805259
1716	0.00836349
1717	0.00806618
1718	0.00804687
1719	0.00804687
1720	0.00822973
1721	0.00758862
1722	0.00808764
1723	0.00813699
1724	0.00820589
1725	0.00765634
1726	0.00790167
1727	0.00795126
1728	0.00805378
1729	0.00750852
1730	0.00806403
1731	0.00778341
1732	0.00834918
1733	0.00834918
1734	0.00788641
1735	0.00799942
1736	0.0080235
1737	0.00732636
1738	0.00774884
1739	0.00797367
1740	0.00849938
1741	0.00749397
1742	0.00801563
1743	0.00798392
1744	0.00796056
1745	0.00741577
1746	0.00775218
1747	0.00807095
1748	0.00844455
1749	0.00738502
1750	0.00799465
1751	0.00818062
1752	0.00848985
1753	0.00735784
1754	0.00806355
1755	0.00798202
1756	0.00869346
1757	0.00746632
1758	0.00807595
1759	0.00831437
1760	0.00831437
1761	0.00764084
1762	0.00802279
1763	0.00825953
1764	0.00876546
1765	0.00754881
1766	0.00859475
1767	0.00836182
1768	0.00826192
1769	0.007689
1770	0.00830984
1771	0.00860929
1772	0.00805974
1773	0.00791121
1774	0.00815344
1775	0.00845075
1776	0.00845075
1777	0.00803137
1778	0.00832558
1779	0.00810409
1780	0.00773573
1781	0.00773573
1782	0.00790858
1783	0.0084188
1784	0.00768757
1785	0.00783992
1786	0.0077579
1787	0.00798321
1788	0.00758171
1789	0.00793386
1790	0.00808907
1791	0.0082314
1792	0.00753641
1793	0.0079658
1794	0.00771379
1795	0.00845432
1796	0.00747943
1797	0.00783539
1798	0.00814152
1799	0.00836682
1800	0.00748754
1801	0.00778794
1802	0.00799322
1803	0.00861001
1804	0.00750589
1805	0.00788999
1806	0.00799322
1807	0.00822902
1808	0.00731421
1809	0.00772738
1810	0.00773335
1811	0.00751638
1812	0.0076921
1813	0.00759387
1814	0.00756049
1815	0.00815535
1816	0.00766683
1817	0.00793076
1818	0.00805569
1819	0.00842977
1820	0.00772333
1821	0.00965834
1822	0.0087924
1823	0.00851607
1824	0.00756121
1825	0.00802708
1826	0.00819159
1827	0.00819325
1828	0.00782371
1829	0.0082252
1830	0.00837445
1831	0.00850534
1832	0.00787663
1833	0.00806713
1834	0.00868559
1835	0.0076983
1836	0.00788069
1837	0.0081284
1838	0.00806785
1839	0.0082221
1840	0.0081048
1841	0.00765467
1842	0.00779581
1843	0.00759172
1844	0.00764608
1845	0.00792527
1846	0.00808358
1847	0.00775433
1848	0.00791693
1849	0.00820088
1850	0.00836253
1851	0.00770044
1852	0.00771594
1853	0.00799227
1854	0.00811696
1855	0.00747275
1856	0.00779438
1857	0.00827456
1858	0.00834346
1859	0.00739908
1860	0.0081439
1861	0.00786185
1862	0.00835729
1863	0.00761509
1864	0.00777769
1865	0.00804234
1866	0.0082221
1867	0.00743198
1868	0.00794911
1869	0.00809741
1870	0.00853252
1871	0.00731301
1872	0.00817513
1873	0.00797367
1874	0.00856805
1875	0.00743055
1876	0.00785398
1877	0.00827551
1878	0.00865936
1879	0.00737977
1880	0.00789547
1881	0.00801206
1882	0.00811005
1883	0.00753069
1884	0.00838995
1885	0.00845695
1886	0.00803185
1887	0.00769377
1888	0.00808787
1889	0.0084362
1890	0.00827432
1891	0.00797629
1892	0.00832343
1893	0.00823903
1894	0.00824356
1895	0.00776243
1896	0.00839567
1897	0.00831747
1898	0.00783849
1899	0.00788212
1900	0.00826001
1901	0.0084846
1902	0.00777125
1903	0.00811672
1904	0.00806403
1905	0.00848532
1906	0.00848532
1907	0.00778961
1908	0.00802803
1909	0.00833631
1910	0.007653
1911	0.007792
1912	0.00778151
1913	0.00836968
1914	0.00752997
1915	0.00782776
1916	0.00784135
1917	0.0084579
1918	0.00733566
1919	0.00784063
1920	0.00793004
1921	0.00811601
1922	0.00749063
1923	0.00771594
1924	0.00814939
1925	0.00827193
1926	0.00736403
1927	0.00792193
1928	0.00814867
1929	0.00832653
1930	0.0074842
1931	0.00782919
1932	0.00817013
1933	0.00839448
1934	0.0074594
1935	0.00795698
1936	0.00815582
1937	0.00828719
1938	0.00751114
1939	0.00786138
1940	0.00932479
1941	0.00807452
1942	0.0076406
1943	0.00809908
1944	0.00850177
1945	0.00831795
1946	0.00748539
1947	0.00815892
1948	0.00839615
1949	0.00874686
1950	0.00761986
1951	0.00807309
1952	0.00770092
1953	0.00826025
1954	0.00754595
1955	0.00852561
1956	0.00831938
1957	0.00785661
1958	0.00799823
1959	0.00843644
1960	0.00814939
1961	0.00796175
1962	0.00792813
1963	0.00806355
1964	0.0086031
1965	0.00801635
1966	0.00796652
1967	0.0079608
1968	0.00809884
1969	0.00775266
1970	0.00779438
1971	0.00832152
1972	0.00848246
1973	0.00754595
1974	0.00783968
1975	0.00816154
1976	0.008111
1977	0.00752592
1978	0.00757527
1979	0.00806808
1980	0.00804353
1981	0.00804353
1982	0.0081749
1983	0.0078032
1984	0.0083952
1985	0.00736928
1986	0.00759172
1987	0.00794601
1988	0.00835323
1989	0.00835323
1990	0.00788689
1991	0.00818086
1992	0.00840759
1993	0.00739098
1994	0.00796866
1995	0.007792
1996	0.00842166
1997	0.00739479
1998	0.00786805
[truncated: 32,776 more rows]

## Sheet: Figure 2C
	Closed-loop latency [ms]
0	0.033983
1	0.03397
2	0.050977
3	0.033969
4	0.050962
5	0.033969
6	0.050947
7	0.033971
8	0.050947
9	0.033969
10	0.050932
11	0.033953
12	0.050962
13	0.033953
14	0.050946
15	0.050963
16	0.033985
17	0.033997
18	0.050961
19	0.033969
20	0.050962
21	0.033969
22	0.050962
23	0.033985
24	0.050963
25	0.033953
26	0.050946
27	0.033983
28	0.050945
29	0.033953
30	0.050962
31	0.033984
32	0.050962
33	0.033968
34	0.050962
35	0.033985
36	0.050963
37	0.033985
38	0.050931
39	0.03397
40	0.050962
41	0.033969
42	0.050962
43	0.03397
44	0.050963
45	0.033983
46	0.050962
47	0.033984
48	0.050962
49	0.033983
50	0.050946
51	0.033985
52	0.050947
53	0.033968
54	0.050947
55	0.033969
56	0.050947
57	0.033954
58	0.050961
59	0.03397
60	0.050962
61	0.033969
62	0.050932
63	0.033985
64	0.06794
65	0.033969
66	0.050976
67	0.033955
68	0.050977
69	0.03397
70	0.050977
71	0.033968
72	0.050962
73	0.033954
74	0.050962
75	0.033953
76	0.050947
77	0.033986
78	0.050945
79	0.03397
80	0.050961
81	0.033998
82	0.050976
83	0.03397
84	0.050961
85	0.033968
86	0.050978
87	0.033999
88	0.050975
89	0.033969
90	0.050947
91	0.033986
92	0.050931
93	0.033985
94	0.067953
95	0.033986
96	0.050993
97	0.033984
98	0.050977
99	0.033986
100	0.050977
101	0.033953
102	0.050931
103	0.033954
104	0.050945
105	0.033986
106	0.050947
107	0.03397
108	0.050961
109	0.033985
110	0.050944
111	0.033985
112	0.050962
113	0.033983
114	0.050946
115	0.033969
116	0.050963
117	0.033969
118	0.050961
119	0.033967
120	0.050991
121	0.033955
122	0.050947
123	0.033968
124	0.050945
125	0.050962
126	0.033998
127	0.03397
128	0.05096
129	0.033969
130	0.050932
131	0.03397
132	0.050947
133	0.033969
134	0.050945
135	0.03397
136	0.06794
137	0.033969
138	0.050961
139	0.03397
140	0.050977
141	0.033985
142	0.050976
143	0.033985
144	0.050976
145	0.033985
146	0.050976
147	0.050962
148	0.050961
149	0.033969
150	0.050963
151	0.033968
152	0.050976
153	0.033969
154	0.050962
155	0.033971
156	0.050946
157	0.033969
158	0.050932
159	0.033967
160	0.050932
161	0.033971
162	0.050946
163	0.033999
164	0.050962
165	0.033971
166	0.050977
167	0.033969
168	0.067955
169	0.033968
170	0.050946
171	0.033953
172	0.050947
173	0.033969
174	0.050946
175	0.033968
176	0.050949
177	0.033984
178	0.050947
179	0.03397
180	0.067924
181	0.033969
182	0.050948
183	0.033984
184	0.050948
185	0.050947

## Sheet: Figure 2E
	Euclidean error [cm]
0	0.462966
1	0.614357
2	0.800869
3	0.545002
4	0.506821
5	0.183281
6	0.669257
7	0.235393
8	1.04506
9	0.69199
10	0.23203
11	1.06581
12	0.698969
13	0.66874
14	0.710005
15	0.547587
16	0.110171
17	0.932037
18	0.481222
19	0.319279
20	0.0439978
21	0.413069
22	0.266607
23	3.22497
24	0.145428
25	4.74656
26	1.49485
27	1.03094
28	0.191294
29	0.39601
30	0.174459
31	0.556301
32	0.42719
33	0.608285
34	0.309484
35	0.212334
36	0.355049
37	0.686317
38	0.528697
39	1.31367
40	0.553584
41	0.480836
42	1.23498
43	0.36777
44	0.420366
45	0.720975
46	0.841917
47	0.170947
48	0.615255
49	0.0677272
50	0.219525
51	0.312302
52	0.242658
53	0.0018982
54	0.471234
55	0.597377
56	0.503131
57	0.360189
58	0.484317
59	0.167458
60	0.202099
61	0.274555
62	0.39285
63	0.45234
64	0.233647
65	0.991086
66	0.451272
67	0.224753
68	0.933427
69	4.02782
70	0.851579
71	1.24226
72	0.421521
73	0.139758
74	0.337195
75	3.78135
76	0.229728
77	0.753588
78	0.94615
79	0.384033
80	0.462386
81	0.151581
82	1.01823
83	0.440113
84	0.315098
85	1.36929
86	0.622069
87	5.07902
88	0.23526
89	0.317042
90	0.181459
91	0.673632
92	0.220325
93	0.582993
94	0.318921
95	0.253449
96	0.398921
97	0.820388
98	0.870481
99	0.0604432
100	0.395
101	0.713631
102	0.638692
103	0.751049
104	0.237967
105	0.274685
106	0.147032
107	0.381379
108	0.78615
109	0.421707
110	0.861899
111	0.282882
112	3.16174
113	0.845608
114	0.825519
115	0.118783
116	0.139631
117	0.430822
118	0.332394
119	0.738132
120	0.666766
121	0.599068
122	0.666982
123	0.494372
124	0.717227
125	0.276679
126	0.447752
127	0.238488
128	0.33535
129	0.306021
130	0.872925
131	2.70746
132	0.939777
133	0.225715
134	0.252627
135	0.206501
136	0.954623
137	0.450386
138	0.602427
139	0.195462
140	0.57795
141	0.261089
142	0.817844
143	0.424062
144	0.187766
145	0.659178
146	0.321923
147	0.600697
148	0.356211
149	0.185397
150	0.66369
151	0.230837
152	0.198171
153	1.2758
154	0.799576
155	0.343617
156	0.838838
157	0.260664
158	0.230764
159	0.56235
160	0.513751
161	0.634047
162	0.368211
163	0.774224
164	0.256648
165	0.945939
166	0.61742
167	0.461043
168	0.758227
169	0.845345
170	0.758067
171	0.194381
172	0.995914
173	0.575489
174	0.508036
175	0.298722
176	0.465834
177	4.20461
178	0.342144
179	0.415652
180	0.259076
181	0.0964542
182	3.95937
183	0.34258
184	0.84963
185	0.480374
186	0.333365
187	1.1615
188	1.20865
189	0.753533
190	0.790501
191	0.170572
192	0.857919
193	0.254083
194	0.455381
195	0.365286
196	0.587772
197	0.463639
198	0.410409
199	0.493119
200	0.476994
201	0.725517
202	0.626853
203	0.650923
204	0.410525
205	0.232119
206	0.221321
207	4.53106
208	0.728139
209	0.311738
210	0.17999
211	0.805141
212	0.577404
213	0.492887
214	0.600975
215	0.58676
216	0.649046
217	0.0863419
218	1.35734
219	0.413852
220	0.315784
221	0.693972
222	2.16127
223	0.577575
224	1.45996
225	0.872864
226	2.76015
227	0.508052
228	0.372769
229	0.668982
230	0.643977
231	4.8343
232	0.274892
233	1.42223
234	0.36181
235	0.897463
236	0.230314
237	0.859862
238	0.635778
239	1.14963
240	0.65897
241	0.778077
242	5.40874
243	0.752344
244	1.15068
245	4.59579
246	0.890054
247	3.87186
248	0.548427
249	0.150159
250	0.331111
251	0.61082
252	0.491273
253	0.803597
254	0.538569
255	0.264582
256	0.594614
257	0.425854
258	0.340255
259	0.347447
260	1.49394
261	0.389953
262	0.0938588
263	0.530561
264	0.667316
265	0.0118417
266	0.869225
267	0.288615
268	0.207086
269	6.60811
270	0.480273
271	0.104159
272	0.673387
273	0.528495
274	1.37172
275	0.894935
276	0.651263
277	0.19964
278	0.192722
279	0.677057
280	0.613031
281	0.527824
282	0.539867
283	0.278507
284	0.288413
285	0.48385
286	0.122945
287	0.293393
288	0.767827
289	0.410668
290	0.344128
291	0.481153
292	0.135
293	1.02721
294	0.592091
295	0.285995
296	1.35624
297	0.529182
298	0.963183
299	0.842358
300	0.358755
301	0.654804
302	0.555097
303	1.49324
304	0.323989

## Sheet: Figure 2F
	Feeder latency [s]
0	3.49085
1	3.49444
2	3.77084
3	3.09064
4	3.02963
5	3.00755
6	2.74981
7	3.11104
8	2.75025
9	2.90989
10	3.21017
11	2.98894
12	3.02721
13	3.08819
14	3.10873
15	3.46052
16	3.53501
17	3.40441
18	5.27977
19	2.92103
20	3.04059
21	2.74322
22	3.06902
23	2.80707
24	2.83
25	2.86936
26	2.86991
27	2.96461
28	4.70564
29	3.04005

## Sheet: Figure 3B
	time[s]	dt[C]	trial id
0	0	0	0
1	2.00006	0	0
2	4.00026	0.0625	0
3	6.00022	0.125	0
4	8.00096	0.3125	0
5	10.001	0.5	0
6	12.0005	0.625	0
7	14.0008	0.75	0
8	16.0009	0.9375	0
9	18.0012	1.0625	0
10	20.0014	1.1875	0
11	22.0017	1.375	0
12	24.0028	1.5	0
13	26.0029	1.625	0
14	28.0035	1.8125	0
15	30.0038	1.9375	0
16	32.0037	2.0625	0
17	34.004	2.25	0
18	36.0042	2.375	0
19	38.0048	2.5625	0
20	40.0045	2.6875	0
21	42.0052	2.8125	0
22	44.0054	2.9375	0
23	46.0051	3.125	0
24	48.0059	3.25	0
25	50.0057	3.375	0
26	52.0065	3.5	0
27	54.007	3.6875	0
28	56.0068	3.8125	0
29	58.007	3.9375	0
30	60.0077	4.0625	0
31	62.0081	4.1875	0
32	64.0081	4.3125	0
33	66.0089	4.4375	0
34	68.0085	4.5625	0
35	70.0093	4.6875	0
36	72.0092	4.8125	0
37	74.0095	5	0
38	76.0098	5.0625	0
39	78.0106	5.125	0
40	80.0114	5.3125	0
41	82.0117	5.375	0
42	84.0121	5.5	0
43	86.0128	5.625	0
44	88.0131	5.6875	0
45	90.0136	5.8125	0
46	92.0141	5.9375	0
47	94.0146	6	0
48	96.0154	6.125	0
49	98.0155	6.1875	0
50	100.016	6.3125	0
51	102.016	6.375	0
52	104.017	6.4375	0
53	106.017	6.5625	0
54	108.017	6.6875	0
55	110.018	6.8125	0
56	112.018	6.875	0
57	114.018	7	0
58	116.019	7.0625	0
59	118.019	7.125	0
60	120.019	7.25	0
61	122.019	7.3125	0
62	124.02	7.375	0
63	126.02	7.5	0
64	128.02	7.5625	0
65	130.02	7.6875	0
66	132.02	7.75	0
67	134.02	7.8125	0
68	136.021	7.9375	0
69	138.021	8	0
70	140.022	8.125	0
71	142.022	8.1875	0
72	144.022	8.3125	0
73	146.023	8.375	0
74	148.024	8.4375	0
75	150.024	8.5	0
76	152.024	8.5625	0
77	154.025	8.6875	0
78	156.026	8.6875	0
79	158.026	8.8125	0
80	160.026	8.875	0
81	162.027	8.9375	0
82	164.027	9	0
83	166.028	9.0625	0
84	168.028	9.125	0
85	170.028	9.1875	0
86	172.029	9.3125	0
87	174.029	9.375	0
88	176.029	9.4375	0
89	178.03	9.5	0
90	180.03	9.5625	0
91	182.03	9.625	0
92	184.03	9.6875	0
93	186.03	9.75	0
94	188.03	9.75	0
95	190.03	9.8125	0
96	192.031	9.875	0
97	194.031	9.9375	0
98	196.031	10	0
99	198.032	10.0625	0
100	200.032	10.125	0
101	202.032	10.1875	0
102	204.033	10.25	0
103	206.034	10.3125	0
104	208.034	10.375	0
105	210.035	10.4375	0
106	212.036	10.5	0
107	214.036	10.5625	0
108	216.037	10.6875	0
109	218.037	10.75	0
110	220.037	10.8125	0
111	222.038	10.875	0
112	224.038	10.9375	0
113	226.039	11	0
114	228.039	11.0625	0
115	230.04	11.125	0
116	232.04	11.125	0
117	234.04	11.1875	0
118	236.04	11.1875	0
119	238.04	11.1875	0
120	240.041	11.25	0
121	242.041	11.3125	0
122	244.041	11.375	0
123	246.04	11.375	0
124	248.041	11.4375	0
125	250.041	11.5	0
126	252.042	11.5	0
127	254.042	11.5	0
128	256.042	11.5	0
129	258.043	11.5625	0
130	260.043	11.5625	0
131	262.044	11.5625	0
132	264.044	11.5625	0
133	266.044	11.625	0
134	268.045	11.625	0
135	270.045	11.625	0
136	272.045	11.625	0
137	274.046	11.625	0
138	276.047	11.6875	0
139	278.047	11.6875	0
140	280.047	11.75	0
141	282.048	11.75	0
142	284.048	11.8125	0
143	286.049	11.75	0
144	288.049	11.8125	0
145	290.049	11.8125	0
146	292.05	11.875	0
147	294.05	11.875	0
148	296.049	11.9375	0
149	298.05	11.9375	0
150	300.05	12	0
151	302.05	12	0
152	304.05	12	0
153	306.05	12.0625	0
154	308.05	12.125	0
155	310.051	12.125	0
156	312.051	12.125	0
157	314.051	12.1875	0
158	316.051	12.1875	0
159	318.052	12.1875	0
160	320.052	12.25	0
161	322.052	12.25	0
162	324.052	12.25	0
163	326.052	12.3125	0
164	328.052	12.3125	0
165	330.053	12.3125	0
166	332.053	12.3125	0
167	334.054	12.3125	0
168	336.055	12.3125	0
169	338.055	12.375	0
170	340.055	12.375	0
171	342.055	12.375	0
172	344.055	12.375	0
173	346.056	12.4375	0
174	348.056	12.4375	0
175	350.056	12.4375	0
176	352.057	12.4375	0
177	354.057	12.4375	0
178	356.057	12.4375	0
179	358.057	12.5	0
180	360.057	12.5	0
181	362.057	12.5	0
182	364.058	12.5	0
183	366.058	12.5625	0
184	368.058	12.5	0
185	370.059	12.5625	0
186	372.06	12.5625	0
187	374.06	12.5625	0
188	376.061	12.625	0
189	378.061	12.5625	0
190	380.062	12.5625	0
191	382.062	12.625	0
192	384.063	12.625	0
193	386.063	12.625	0
194	388.063	12.625	0
195	390.064	12.625	0
196	392.065	12.625	0
197	394.065	12.6875	0
198	396.065	12.6875	0
199	398.066	12.75	0
200	400.066	12.75	0
201	402.066	12.75	0
202	404.067	12.75	0
203	406.067	12.75	0
204	408.068	12.75	0
205	410.068	12.75	0
206	412.068	12.8125	0
207	414.068	12.8125	0
208	416.068	12.8125	0
209	418.068	12.8125	0
210	420.068	12.875	0
211	422.068	12.875	0
212	424.069	12.875	0
213	426.069	12.9375	0
214	428.07	12.9375	0
215	430.07	12.9375	0
216	432.07	12.9375	0
217	434.071	12.9375	0
218	436.071	13	0
219	438.071	12.9375	0
220	440.072	13	0
221	442.073	13.0625	0
222	444.073	13.0625	0
223	446.074	13.0625	0
224	448.074	13.125	0
225	450.074	13.125	0
226	452.075	13.125	0
227	454.075	13.1875	0
228	456.075	13.1875	0
229	458.076	13.1875	0
230	460.076	13.1875	0
231	462.077	13.25	0
232	464.077	13.25	0
233	466.077	13.25	0
234	468.077	13.25	0
235	470.078	13.3125	0
236	472.078	13.3125	0
237	474.078	13.3125	0
238	476.078	13.3125	0
239	478.078	13.3125	0
240	480.078	13.375	0
241	482.466	13.375	0
242	486.081	13.375	0
243	488.081	13.4375	0
244	490.081	13.4375	0
245	492.082	13.4375	0
246	494.083	13.4375	0
247	496.083	13.4375	0
248	498.084	13.5	0
249	500.084	13.5	0
250	502.084	13.5	0
251	504.085	13.5625	0
252	506.085	13.625	0
253	508.086	13.625	0
254	510.086	13.6875	0
255	512.086	13.6875	0
256	514.087	13.75	0
257	516.086	13.75	0
258	518.087	13.8125	0
259	520.087	13.75	0
260	522.088	13.75	0
261	524.088	13.8125	0
262	526.088	13.8125	0
263	528.089	13.8125	0
264	530.089	13.8125	0
265	532.089	13.8125	0
266	534.089	13.75	0
267	536.089	13.75	0
268	538.089	13.75	0
269	540.09	13.75	0
270	542.09	13.75	0
271	544.09	13.75	0
272	546.091	13.6875	0
273	548.091	13.6875	0
274	550.092	13.6875	0
275	552.092	13.75	0
276	554.093	13.6875	0
277	556.094	13.6875	0
278	558.094	13.6875	0
279	560.094	13.6875	0
280	562.095	13.6875	0
281	564.095	13.6875	0
282	566.096	13.625	0
283	568.096	13.625	0
284	570.097	13.625	0
285	572.097	13.625	0
286	574.097	13.625	0
287	576.097	13.625	0
288	578.098	13.625	0
289	580.098	13.625	0
290	582.098	13.6875	0
291	584.098	13.6875	0
292	586.099	13.6875	0
293	588.098	13.6875	0
294	590.099	13.75	0
295	592.099	13.75	0
296	594.099	13.75	0
297	596.099	13.75	0
298	598.099	13.75	0
299	600.099	13.8125	0
300	602.1	13.8125	0
301	604.1	13.8125	0
302	606.1	13.8125	0
303	608.1	13.8125	0
304	610.101	13.8125	0
305	612.101	13.8125	0
306	614.101	13.8125	0
307	616.102	13.8125	0
308	618.102	13.8125	0
309	620.102	13.8125	0
310	622.103	13.8125	0
311	624.103	13.8125	0
312	626.103	13.8125	0
313	628.104	13.8125	0
314	630.104	13.8125	0
315	632.105	13.8125	0
316	634.105	13.8125	0
317	636.105	13.8125	0
318	638.106	13.8125	0
319	640.106	13.8125	0
320	642.106	13.875	0
321	644.106	13.8125	0
322	646.106	13.875	0
323	648.106	13.875	0
324	650.106	13.875	0
325	652.107	13.8125	0
326	654.107	13.875	0
327	656.108	13.875	0
328	658.108	13.875	0
329	660.108	13.8125	0
330	662.109	13.8125	0
331	664.11	13.8125	0
332	666.109	13.875	0
333	668.11	13.8125	0
334	670.111	13.8125	0
335	672.111	13.875	0
336	674.112	13.875	0
337	676.112	13.875	0
338	678.112	13.875	0
339	680.113	13.875	0
340	682.113	13.875	0
341	684.113	13.875	0
342	686.113	13.875	0
343	688.113	13.875	0
344	690.114	13.875	0
345	692.115	13.875	0
346	694.114	13.8125	0
347	696.115	13.875	0
348	698.116	13.875	0
349	700.115	13.875	0
350	702.116	13.8125	0
351	704.116	13.8125	0
352	706.116	13.875	0
353	708.116	13.875	0
354	710.116	13.875	0
355	712.117	13.875	0
356	714.117	13.875	0
357	716.118	13.875	0
358	718.118	13.875	0
359	720.118	13.875	0
360	722.507	13.875	0
361	726.119	13.8125	0
362	728.12	13.8125	0
363	730.121	13.8125	0
364	732.121	13.8125	0
365	734.121	13.8125	0
366	736.122	13.8125	0
367	738.122	13.875	0
368	740.122	13.8125	0
369	742.123	13.8125	0
370	744.123	13.8125	0
371	746.124	13.8125	0
372	748.124	13.8125	0
373	750.124	13.8125	0
374	752.125	13.8125	0
375	754.124	13.75	0
376	756.124	13.625	0
377	758.124	13.5	0
378	760.124	13.375	0
379	762.124	13.25	0
380	764.125	13.125	0
381	766.125	12.9375	0
382	768.125	12.8125	0
383	770.126	12.6875	0
384	772.125	12.5	0
385	774.126	12.375	0
386	776.126	12.1875	0
387	778.126	12.0625	0
388	780.126	11.9375	0
389	782.126	11.75	0
390	784.127	11.625	0
391	786.127	11.5	0
392	788.127	11.375	0
393	790.127	11.1875	0
394	792.127	11.125	0
395	794.127	11	0
396	796.127	10.875	0
397	798.128	10.75	0
398	800.128	10.625	0
399	802.128	10.5	0
400	804.128	10.375	0
401	806.128	10.25	0
402	808.128	10.1875	0
403	810.13	10.0625	0
404	812.129	9.9375	0
405	814.129	9.8125	0
406	816.129	9.75	0
407	818.13	9.6875	0
408	820.13	9.5625	0
409	822.13	9.5	0
410	824.13	9.4375	0
411	826.13	9.3125	0
412	828.131	9.25	0
413	830.131	9.1875	0
414	832.131	9.125	0
415	834.131	9	0
416	836.131	8.9375	0
417	838.131	8.875	0
418	840.132	8.8125	0
419	842.132	8.6875	0
420	844.132	8.625	0
421	846.133	8.625	0
422	848.134	8.625	0
423	850.134	8.6875	0
424	852.134	8.75	0
425	854.135	8.8125	0
426	856.134	8.875	0
427	858.135	8.9375	0
428	860.135	9	0
429	862.135	9	0
430	864.136	9.0625	0
431	866.136	9.125	0
432	868.136	9.25	0
433	870.136	9.25	0
434	872.136	9.3125	0
435	874.137	9.375	0
436	876.138	9.4375	0
437	878.138	9.4375	0
438	880.138	9.5	0
439	882.138	9.5625	0
440	884.139	9.625	0
441	886.14	9.625	0
442	888.14	9.75	0
443	890.141	9.8125	0
444	892.141	9.8125	0
445	894.141	9.9375	0
446	896.142	10.0625	0
447	898.142	10.0625	0
448	900.142	10.125	0
449	902.143	10.125	0
450	904.143	10.1875	0
451	906.144	10.25	0
452	908.144	10.25	0
453	910.145	10.3125	0
454	912.145	10.3125	0
455	914.145	10.375	0
456	916.145	10.4375	0
457	919.117	10.4375	0
458	920.146	10.5	0
459	922.146	10.5625	0
460	924.146	10.625	0
461	926.146	10.625	0
462	928.146	10.6875	0
463	930.147	10.75	0
464	932.147	10.8125	0
465	934.147	10.8125	0
466	936.148	10.875	0
467	938.148	10.9375	0
468	940.148	11	0
469	942.149	11	0
470	944.149	11.0625	0
471	946.15	11.125	0
472	948.151	11.1875	0
473	950.151	11.25	0
474	952.151	11.3125	0
475	954.151	11.375	0
476	956.152	11.375	0
477	958.152	11.4375	0
478	960.152	11.5	0
479	962.153	11.5	0
480	964.153	11.5625	0
481	966.154	11.5625	0
482	968.154	11.625	0
483	970.154	11.625	0
484	972.153	11.625	0
485	974.155	11.625	0
486	976.155	11.6875	0
487	978.155	11.6875	0
488	980.155	11.6875	0
489	982.156	11.75	0
490	984.157	11.75	0
491	986.157	11.75	0
492	988.157	11.75	0
493	990.157	11.75	0
494	992.158	11.75	0
495	994.158	11.75	0
496	996.158	11.8125	0
497	998.159	11.875	0
498	1000.16	11.875	0
499	1002.16	11.875	0
500	1004.16	11.9375	0
501	1006.16	12	0
502	1008.16	12	0
503	1010.16	12.0625	0
504	1012.16	12.0625	0
505	1014.16	12.125	0
506	1016.16	12.125	0
507	1018.16	12.125	0
508	1020.16	12.1875	0
509	1022.16	12.1875	0
510	1024.16	12.1875	0
511	1026.16	12.1875	0
512	1028.16	12.25	0
513	1030.16	12.3125	0
514	1032.17	12.3125	0
515	1034.17	12.3125	0
516	1036.17	12.375	0
517	1038.17	12.375	0
518	1040.17	12.4375	0
519	1042.17	12.4375	0
520	1044.17	12.5	0
521	1046.17	12.5	0
522	1048.17	12.5	0
523	1050.17	12.5	0
524	1052.17	12.5	0
525	1054.17	12.5625	0
526	1056.17	12.5625	0
527	1058.17	12.5625	0
528	1060.17	12.5625	0
529	1062.17	12.5	0
530	1064.17	12.5625	0
531	1066.17	12.5625	0
532	1068.17	12.5625	0
533	1070.17	12.5625	0
534	1072.17	12.625	0
535	1074.17	12.625	0
536	1076.17	12.6875	0
537	1078.17	12.6875	0
538	1080.17	12.75	0
539	1082.17	12.75	0
540	1084.18	12.8125	0
541	1086.18	12.875	0
542	1088.18	12.875	0
543	1090.18	12.9375	0
544	1092.18	12.9375	0
545	1094.18	12.9375	0
546	1096.18	12.9375	0
547	1098.18	12.9375	0
548	1100.18	13	0
549	1102.18	13	0
550	1104.18	12.9375	0
551	1106.18	13	0
552	1108.18	13	0
553	1110.18	13.0625	0
554	1112.18	13	0
555	1114.18	13	0
556	1116.18	13.0625	0
557	1118.18	13.0625	0
558	1120.18	13.0625	0
559	1122.18	13.0625	0
560	1124.18	13.0625	0
561	1126.18	13.125	0
562	1128.18	13.125	0
563	1130.18	13.125	0
564	1132.18	13.125	0
565	1134.18	13.1875	0
566	1136.19	13.1875	0
567	1138.19	13.1875	0
568	1140.19	13.1875	0
569	1142.19	13.1875	0
570	1144.19	13.1875	0
571	1146.19	13.1875	0
572	1148.19	13.25	0
573	1150.19	13.1875	0
574	1152.19	13.1875	0
575	1154.19	13.1875	0
576	1156.19	13.1875	0
577	1158.19	13.1875	0
578	1160.19	13.1875	0
579	1162.19	13.125	0
580	1164.19	13.1875	0
581	1166.19	13.1875	0
582	1168.19	13.1875	0
583	1170.19	13.1875	0
584	1172.19	13.1875	0
585	1174.19	13.1875	0
586	1176.19	13.1875	0
587	1178.19	13.1875	0
588	1180.19	13.1875	0
589	1182.19	13.1875	0
590	1184.19	13.1875	0
591	1186.19	13.25	0
592	1188.2	13.25	0
593	1190.2	13.1875	0
594	1192.2	13.25	0
595	1194.2	13.1875	0
596	1196.2	13.25	0
597	1198.2	13.25	0
598	1200.2	13.25	0
599	1202.2	13.25	0
600	1204.2	13.25	0
601	1206.2	13.25	0
602	1208.2	13.25	0
603	1210.2	13.25	0
604	1212.2	13.25	0
605	1214.2	13.25	0
606	1216.2	13.25	0
607	1218.2	13.25	0
608	1220.2	13.25	0
609	1222.2	13.25	0
610	1224.2	13.25	0
611	1226.2	13.25	0
612	1228.2	13.25	0
613	1230.2	13.25	0
614	1232.2	13.25	0
615	1234.2	13.25	0
616	1236.2	13.25	0
617	1238.2	13.25	0
618	1240.21	13.3125	0
619	1242.21	13.375	0
620	1244.2	13.375	0
621	1246.21	13.375	0
622	1248.21	13.375	0
623	1250.21	13.375	0
624	1252.21	13.4375	0
625	1254.21	13.375	0
626	1256.21	13.4375	0
627	1258.21	13.4375	0
628	1260.21	13.4375	0
629	1262.21	13.4375	0
630	1264.21	13.4375	0
631	1266.21	13.4375	0
632	1268.21	13.4375	0
633	1270.21	13.4375	0
634	1272.21	13.4375	0
635	1274.21	13.4375	0
636	1276.21	13.375	0
637	1278.21	13.4375	0
638	1280.21	13.5	0
639	1282.21	13.5	0
640	1284.21	13.5	0
641	1286.21	13.5	0
642	1288.21	13.5625	0
643	1290.21	13.5625	0
644	1292.21	13.5625	0
645	1294.21	13.5625	0
646	1296.22	13.625	0
647	1298.22	13.5625	0
648	1300.22	13.5625	0
649	1302.22	13.625	0
650	1304.22	13.625	0
651	1306.22	13.625	0
652	1308.22	13.625	0
653	1310.22	13.5625	0
654	1312.22	13.5625	0
655	1314.22	13.5625	0
656	1316.22	13.5625	0
657	1318.22	13.5625	0
658	1320.22	13.5625	0
659	1322.22	13.5625	0
660	1324.22	13.5625	0
661	1326.22	13.5	0
662	1328.22	13.5	0
663	1330.22	13.5	0
664	1332.22	13.4375	0
665	1334.22	13.5	0
666	1336.22	13.4375	0
667	1338.22	13.5	0
668	1340.22	13.4375	0
669	1342.22	13.5	0
670	1344.22	13.5	0
671	1346.22	13.5	0
672	1348.22	13.5625	0
673	1350.23	13.5625	0
674	1352.23	13.5625	0
675	1354.23	13.5625	0
676	1356.23	13.5625	0
677	1358.23	13.5625	0
678	1360.23	13.625	0
679	1362.23	13.625	0
680	1364.23	13.625	0
681	1366.23	13.625	0
682	1368.23	13.625	0
683	1370.23	13.625	0
684	1372.23	13.625	0
685	1374.23	13.625	0
686	1376.23	13.5625	0
687	1378.23	13.5625	0
688	1380.23	13.5625	0
689	1382.23	13.625	0
690	1384.23	13.5625	0
691	1386.23	13.625	0
692	1388.23	13.625	0
693	1390.23	13.6875	0
694	1392.23	13.6875	0
695	1394.23	13.75	0
696	1396.23	13.75	0
697	1398.23	13.75	0
698	1400.23	13.75	0
699	1402.23	13.75	0
700	1404.23	13.75	0
701	1406.24	13.75	0
702	1408.24	13.6875	0
703	1410.24	13.6875	0
704	1412.24	13.6875	0
705	1414.24	13.75	0
706	1416.24	13.75	0
707	1418.24	13.75	0
708	1420.24	13.8125	0
709	1422.24	13.8125	0
710	1424.24	13.8125	0
711	1426.24	13.875	0
712	1428.24	13.875	0
713	1430.24	13.9375	0
714	1432.24	13.9375	0
715	1434.24	13.9375	0
716	1436.24	13.9375	0
717	1438.24	13.9375	0
718	1440.24	13.875	0
719	1442.24	13.875	0
720	1444.24	13.875	0
721	1446.24	13.875	0
722	1448.24	13.8125	0
723	1450.24	13.875	0
724	1452.24	13.8125	0
725	1454.25	13.875	0
726	1456.25	13.875	0
727	1458.25	13.8125	0
728	1460.25	13.8125	0
729	1462.25	13.8125	0
730	1464.25	13.8125	0
731	1466.25	13.875	0
732	1468.25	13.875	0
733	1470.25	13.9375	0
734	1472.25	13.875	0
735	1474.25	13.875	0
736	1476.25	13.875	0
737	1478.25	13.875	0
738	1480.25	13.875	0
739	1482.25	13.875	0
740	1484.25	13.875	0
741	1486.25	13.875	0
742	1488.25	13.875	0
743	1490.25	13.875	0
744	1492.25	13.9375	0
745	1494.25	13.9375	0
746	1496.25	13.9375	0
747	1498.25	13.9375	0
748	1500.25	14	0
749	1502.25	14	0
750	1504.25	14	0
751	1506.25	13.9375	0
752	1508.26	13.9375	0
753	1510.26	13.9375	0
754	1512.26	13.9375	0
755	1514.26	13.9375	0
756	1516.26	13.9375	0
757	1518.26	13.9375	0
758	1520.26	13.9375	0
759	1522.26	13.9375	0
760	1524.26	13.9375	0
761	1526.26	13.9375	0
762	1528.26	13.875	0
763	1530.26	13.875	0
764	1532.26	13.875	0
765	1534.26	13.8125	0
766	1536.26	13.875	0
767	1538.26	13.8125	0
768	1540.26	13.8125	0
769	1542.26	13.8125	0
770	1544.26	13.8125	0
771	1546.26	13.8125	0
772	1548.26	13.8125	0
773	1550.26	13.8125	0
774	1552.26	13.8125	0
775	1554.26	13.875	0
776	1556.26	13.875	0
777	1558.26	13.875	0
778	1560.27	13.875	0
779	1562.27	13.875	0
780	1564.27	13.875	0
781	1566.27	13.8125	0
782	1568.27	13.8125	0
783	1570.27	13.8125	0
784	1572.27	13.875	0
785	1574.27	13.8125	0
786	1576.27	13.8125	0
787	1578.27	13.8125	0
788	1580.27	13.875	0
789	1582.27	13.875	0
790	1584.27	13.875	0
791	1586.27	13.875	0
792	1588.27	13.875	0
793	1590.27	13.9375	0
794	1592.27	13.9375	0
795	1594.27	14	0
796	1596.27	14	0
797	1598.27	13.9375	0
798	1600.27	14	0
799	1602.27	14	0
800	1604.27	14	0
801	1606.27	13.9375	0
802	1608.27	14	0
803	1610.27	14	0
804	1612.27	14	0
805	1614.28	14	0
806	1616.28	14.0625	0
807	1618.28	14.125	0
808	1620.28	14.125	0
809	1622.28	14.1875	0
810	1624.28	14.25	0
811	1626.28	14.25	0
812	1628.28	14.25	0
813	1630.28	14.25	0
814	1632.28	14.1875	0
815	1634.28	14.25	0
816	1636.28	14.1875	0
817	1638.28	14.1875	0
818	1640.28	14.25	0
819	1642.28	14.25	0
820	1644.28	14.25	0
821	1646.28	14.25	0
822	1648.28	14.1875	0
823	1650.28	14.1875	0
824	1652.28	14.1875	0
825	1654.28	14.1875	0
826	1656.28	14.125	0
827	1658.28	14.1875	0
828	1660.28	14.1875	0
829	1662.29	14.1875	0
830	1664.29	14.1875	0
831	1666.29	14.1875	0
832	1668.29	14.25	0
833	1670.29	14.25	0
834	1672.29	14.25	0
835	1674.29	14.25	0
836	1676.29	14.25	0
837	1678.29	14.3125	0
838	1680.29	14.3125	0
839	1682.29	14.375	0
840	1684.29	14.375	0
841	1686.29	14.375	0
842	1688.29	14.375	0
843	1690.29	14.4375	0
844	1692.29	14.375	0
845	1694.29	14.375	0
846	1696.29	14.4375	0
847	1698.29	14.375	0
848	1700.29	14.375	0
849	1702.29	14.3125	0
850	1704.29	14.3125	0
851	1706.29	14.25	0
852	1708.29	14.25	0
853	1710.29	14.25	0
854	1712.29	14.25	0
855	1714.29	14.25	0
856	1716.3	14.25	0
857	1718.3	14.25	0
858	1720.3	14.1875	0
859	1722.3	14.25	0
860	1724.3	14.1875	0
861	1726.3	14.1875	0
862	1728.3	14.25	0
863	1730.3	14.25	0
864	1732.3	14.25	0
865	1734.3	14.25	0
866	1736.3	14.3125	0
867	1738.3	14.25	0
868	1740.3	14.25	0
869	1742.3	14.25	0
870	1744.3	14.25	0
871	1746.3	14.25	0
872	1748.3	14.3125	0
873	1750.3	14.3125	0
874	1752.3	14.375	0
875	1754.3	14.375	0
876	1756.3	14.375	0
877	1758.3	14.375	0
878	1760.3	14.4375	0
879	1762.3	14.4375	0
880	1764.3	14.4375	0
881	1766.3	14.5	0
882	1768.3	14.5	0
883	1770.31	14.5	0
884	1772.31	14.5	0
885	1774.31	14.5	0
886	1776.31	14.5	0
887	1778.31	14.5	0
888	1780.31	14.5	0
889	1782.31	14.5	0
890	1784.31	14.5	0
891	1786.31	14.5625	0
892	1788.31	14.5625	0
893	1790.31	14.5625	0
894	1792.31	14.5	0
895	1794.31	14.5	0
896	1796.31	14.5	0
897	1798.31	14.5	0
898	1800.31	14.4375	0
899	1802.31	14.4375	0
900	1804.31	14.3125	0
901	1806.31	14.25	0
902	1808.31	14.0625	0
903	1810.31	13.9375	0
904	1812.31	13.75	0
905	1814.31	13.625	0
906	1816.31	13.4375	0
907	1818.31	13.3125	0
908	1820.31	13.1875	0
909	1822.32	13.0625	0
910	1824.32	12.875	0
911	1826.32	12.75	0
912	1828.32	12.625	0
913	1830.32	12.5	0
914	1832.32	12.375	0
915	1834.32	12.25	0
916	1836.32	12.125	0
917	1838.32	12	0
918	1840.32	11.8125	0
919	1842.32	11.6875	0
920	1844.32	11.5625	0
921	1846.32	11.375	0
922	1848.32	11.25	0
923	1850.32	11.125	0
924	1852.32	11	0
925	1854.32	10.875	0
926	1856.32	10.75	0
927	1858.32	10.5625	0
928	1860.32	10.5	0
929	1862.32	10.375	0
930	1864.32	10.25	0
931	1866.32	10.125	0
932	1868.32	10	0
933	1870.32	9.875	0
934	1872.33	9.75	0
935	1874.33	9.625	0
936	1876.33	9.5	0
937	1878.33	9.4375	0
938	1880.33	9.3125	0
939	1882.33	9.25	0
940	1884.33	9.125	0
941	1886.33	9	0
942	1888.33	8.9375	0
943	1890.33	8.8125	0
944	1892.33	8.75	0
945	1894.33	8.625	0
946	1896.33	8.5625	0
947	1898.33	8.4375	0
948	1900.33	8.375	0
949	1902.33	8.25	0
950	1904.33	8.1875	0
951	1906.33	8.125	0
952	1908.33	8	0
953	1910.33	7.9375	0
954	1912.33	7.8125	0
955	1914.33	7.75	0
956	1916.33	7.625	0
957	1918.33	7.5	0
958	1920.33	7.4375	0
959	1922.33	7.375	0
960	1924.33	7.25	0
961	1926.33	7.1875	0
962	1928.34	7.0625	0
963	1930.34	7	0
964	1932.34	6.9375	0
965	1934.34	6.875	0
966	1936.34	6.75	0
967	1938.34	6.6875	0
968	1940.34	6.625	0
969	1942.34	6.5	0
970	1944.43	6.4375	0
971	1946.34	6.375	0
972	1948.34	6.3125	0
973	1950.34	6.3125	0
974	1952.34	6.1875	0
975	1954.34	6.125	0
976	1956.34	6.0625	0
977	1958.34	6	0
978	1960.34	5.9375	0
979	1962.34	5.875	0
980	1964.34	5.8125	0
981	1966.34	5.75	0
982	1968.34	5.6875	0
983	1970.34	5.625	0
984	1972.34	5.5625	0
985	1974.34	5.5	0
986	1976.34	5.4375	0
987	1978.34	5.4375	0
988	1980.34	5.3125	0
989	1982.35	5.25	0
990	1984.35	5.25	0
991	1986.35	5.125	0
992	1988.35	5.125	0
993	1990.35	5.0625	0
994	1992.35	5	0
995	1994.35	4.9375	0
996	1996.35	4.9375	0
997	1998.35	4.875	0
998	2000.35	4.875	0
999	2002.35	4.8125	0
1000	2004.35	4.75	0
1001	2006.35	4.6875	0
1002	2008.35	4.625	0
1003	2010.35	4.625	0
1004	2012.35	4.5625	0
1005	2014.35	4.5	0
1006	2016.35	4.4375	0
1007	2018.35	4.4375	0
1008	2020.35	4.375	0
1009	2022.35	4.3125	0
1010	2024.35	4.25	0
1011	2026.35	4.25	0
1012	2028.35	4.1875	0
1013	2030.35	4.125	0
1014	2032.35	4.0625	0
1015	2034.35	4.0625	0
1016	2036.36	4	0
1017	2038.36	4	0
1018	2040.36	3.9375	0
1019	2042.36	3.875	0
1020	2044.36	3.875	0
1021	2046.36	3.8125	0
1022	2048.36	3.75	0
1023	2050.36	3.75	0
1024	2052.36	3.6875	0
1025	2054.36	3.625	0
1026	2056.36	3.625	0
1027	2058.36	3.5625	0
1028	2060.36	3.5625	0
1029	2062.36	3.5	0
1030	2064.36	3.4375	0
1031	2066.36	3.4375	0
1032	2068.36	3.4375	0
1033	2070.36	3.375	0
1034	2072.36	3.3125	0
1035	2074.36	3.3125	0
1036	2076.36	3.25	0
1037	2078.36	3.25	0
1038	2080.36	3.25	0
1039	2082.36	3.1875	0
1040	2084.36	3.1875	0
1041	2086.36	3.1875	0
1042	2088.36	3.125	0
1043	2090.37	3.125	0
1044	2092.37	3.0625	0
1045	2094.37	3	0
1046	2096.37	3	0
1047	2098.38	3	0
1048	2100.37	2.9375	0
1049	2102.37	2.9375	0
1050	2104.37	2.9375	0
1051	2106.37	2.875	0
1052	2108.37	2.8125	0
1053	2110.37	2.8125	0
1054	2112.37	2.8125	0
1055	2114.37	2.75	0
1056	2116.37	2.75	0
1057	2118.37	2.6875	0
1058	2120.37	2.6875	0
1059	2122.37	2.6875	0
1060	2124.37	2.625	0
1061	2126.37	2.625	0
1062	2128.37	2.5625	0
1063	2130.37	2.5625	0
1064	2132.37	2.5625	0
1065	2134.37	2.5	0
1066	2136.37	2.5	0
1067	2138.37	2.4375	0
1068	2140.37	2.4375	0
1069	2142.37	2.4375	0
1070	2144.38	2.375	0
1071	2146.38	2.3125	0
1072	2148.38	2.3125	0
1073	2150.38	2.25	0
1074	2152.38	2.25	0
1075	2154.38	2.25	0
1076	2156.38	2.1875	0
1077	2158.38	2.1875	0
1078	2160.38	2.1875	0
1079	2162.38	2.1875	0
1080	2164.38	2.125	0
1081	2166.38	2.0625	0
1082	2168.38	2.0625	0
1083	2170.38	2.0625	0
1084	2172.38	2.0625	0
1085	2174.38	2.0625	0
1086	2176.38	2	0
1087	2178.38	2	0
1088	2180.38	1.9375	0
1089	2182.38	1.9375	0
1090	2184.38	1.9375	0
1091	2186.38	1.9375	0
1092	2188.38	1.875	0
1093	2190.38	1.9375	0
1094	2192.38	1.875	0
1095	2194.38	1.875	0
1096	2196.38	1.8125	0
1097	2198.39	1.875	0
1098	2200.39	1.8125	0
1099	2202.39	1.75	0
1100	2204.39	1.75	0
1101	2206.39	1.75	0
1102	2208.39	1.6875	0
1103	2210.39	1.6875	0
1104	2212.39	1.6875	0
1105	2214.39	1.6875	0
1106	2216.39	1.625	0
1107	2218.39	1.625	0
1108	2220.39	1.625	0
1109	2222.39	1.5625	0
1110	2224.39	1.5625	0
1111	2226.39	1.5625	0
1112	2228.39	1.5625	0
1113	2230.39	1.5	0
1114	2232.39	1.5	0
1115	2234.39	1.5	0
1116	2236.39	1.5	0
1117	2238.39	1.4375	0
1118	2240.39	1.4375	0
1119	2242.39	1.4375	0
1120	2244.39	1.4375	0
1121	2246.39	1.4375	0
1122	2248.39	1.4375	0
1123	2250.39	1.4375	0
1124	2252.39	1.375	0
1125	2254.4	1.375	0
1126	2256.39	1.375	0
1127	2258.4	1.3125	0
1128	2260.4	1.3125	0
1129	2262.4	1.3125	0
1130	2264.4	1.3125	0
1131	2266.4	1.3125	0
1132	2268.4	1.3125	0
1133	2270.4	1.3125	0
1134	2272.4	1.3125	0
1135	2274.4	1.3125	0
1136	2276.4	1.25	0
1137	2278.4	1.25	0
1138	2280.4	1.3125	0
1139	2282.4	1.25	0
1140	2284.4	1.1875	0
1141	2286.4	1.1875	0
1142	2288.4	1.1875	0
1143	2290.4	1.1875	0
1144	2292.4	1.1875	0
1145	2294.4	1.1875	0
1146	2296.4	1.125	0
1147	2298.4	1.125	0
1148	2300.4	1.1875	0
1149	2302.4	1.125	0
1150	2304.4	1.125	0
1151	2306.4	1.0625	0
1152	2308.41	1.0625	0
1153	2310.41	1.0625	0
1154	2312.41	1.0625	0
1155	2314.41	1	0
1156	2316.41	1	0
1157	2318.41	1	0
1158	2320.41	1	0
1159	2322.41	1	0
1160	2324.41	0.9375	0
1161	2326.41	1	0
1162	2328.41	1	0
1163	2330.41	0.9375	0
1164	2332.41	0.9375	0
1165	2334.41	0.9375	0
1166	2336.41	0.9375	0
1167	2338.41	0.9375	0
1168	2340.41	0.9375	0
1169	2342.41	0.9375	0
1170	2344.41	0.9375	0
1171	2346.41	0.875	0
1172	2348.41	0.875	0
1173	2350.41	0.9375	0
1174	2352.41	0.9375	0
1175	2354.41	0.875	0
1176	2356.41	0.875	0
1177	2358.41	0.875	0
1178	2360.41	0.875	0
1179	2362.41	0.8125	0
1180	2364.41	0.8125	0
1181	2366.41	0.8125	0
1182	2368.42	0.8125	0
1183	2370.42	0.8125	0
1184	2372.41	0.75	0
1185	2374.42	0.75	0
1186	2376.42	0.75	0
1187	2378.42	0.75	0
1188	2380.42	0.75	0
1189	2382.42	0.75	0
1190	2384.42	0.75	0
1191	2386.42	0.6875	0
1192	2388.42	0.6875	0
1193	2390.42	0.6875	0
1194	2392.42	0.6875	0
1195	2394.42	0.6875	0
1196	2396.42	0.6875	0
1197	2398.42	0.625	0
1198	2400.42	0.625	0
1199	2402.42	0.625	0
1200	2404.42	0.5625	0
1201	2406.42	0.5625	0
1202	2408.42	0.5625	0
1203	2410.42	0.5625	0
1204	2412.42	0.5625	0
1205	2414.42	0.5625	0
1206	2416.42	0.5625	0
1207	2418.42	0.5625	0
1208	2420.42	0.5	0
1209	2422.42	0.5	0
1210	2424.42	0.4375	0
1211	2426.42	0.4375	0
1212	2428.43	0.5	0
1213	2430.43	0.4375	0
1214	2432.43	0.4375	0
1215	2434.43	0.4375	0
1216	2436.43	0.4375	0
1217	2438.43	0.4375	0
1218	2440.43	0.4375	0
1219	2442.43	0.5	0
1220	2444.43	0.4375	0
1221	2446.43	0.4375	0
1222	2448.43	0.4375	0
1223	2450.43	0.375	0
1224	2452.43	0.4375	0
1225	2454.43	0.4375	0
1226	2456.43	0.375	0
1227	2458.43	0.375	0
1228	2460.43	0.3125	0
1229	2462.43	0.375	0
1230	2464.43	0.375	0
1231	2466.43	0.3125	0
1232	2468.43	0.375	0
1233	2470.43	0.375	0
1234	2472.43	0.375	0
1235	2474.43	0.375	0
1236	2476.43	0.375	0
1237	2478.43	0.3125	0
1238	2480.43	0.3125	0
1239	2482.44	0.375	0
1240	2484.43	0.3125	0
1241	2486.44	0.25	0
1242	2488.44	0.3125	0
1243	2490.44	0.25	0
1244	2492.44	0.25	0
1245	2494.44	0.25	0
1246	2496.44	0.1875	0
1247	2498.44	0.25	0
1248	2500.44	0.3125	0
1249	2502.44	0.3125	0
1250	2504.44	0.3125	0
1251	2506.44	0.25	0
1252	2508.44	0.3125	0
1253	2510.44	0.25	0
1254	2512.44	0.25	0
1255	2514.44	0.25	0
1256	2516.44	0.1875	0
1257	2518.44	0.1875	0
1258	2520.44	0.125	0
1259	2522.44	0.1875	0
1260	2524.44	0.1875	0
1261	2526.44	0.1875	0
1262	2528.44	0.0625	0
1263	2530.44	0.0625	0
1264	2532.44	0.125	0
1265	2534.45	0.125	0
1266	2536.45	0.125	0
1267	2538.45	0.0625	0
1268	2540.45	0.1875	0
1269	2542.45	0.0625	0
1270	2544.45	0.125	0
1271	2546.45	0.0625	0
1272	2548.45	0.0625	0
1273	2550.45	0.125	0
1274	2552.45	0.125	0
1275	2554.45	0.0625	0
1276	2556.45	0.0625	0
1277	2558.45	0.0625	0
1278	2560.45	0	0
1279	2562.45	0.125	0
1280	2564.45	0.0625	0
1281	2566.45	0.0625	0
1282	2568.45	0.0625	0
1283	2570.45	0.0625	0
1284	2572.45	0	0
1285	2574.45	0.0625	0
1286	2576.45	0	0
1287	2578.45	0	0
1288	2580.45	0	0
1289	2582.45	0.0625	0
1290	2584.45	0.0625	0
1291	2586.45	0.0625	0
1292	2588.46	0	0
1293	2590.46	-0.0625	0
1294	2592.46	0.0625	0
1295	2594.46	0	0
1296	2596.46	0	0
1297	2598.46	-0.0625	0
1298	2600.46	0.0625	0
1299	2602.46	0	0
1300	2604.46	0.0625	0
1301	2606.46	0	0
1302	2608.46	0	0
1303	2610.46	0	0
1304	2612.46	0	0
1305	2614.46	0	0
1306	2616.46	0.0625	0
1307	2618.46	0.0625	0
1308	2620.46	0	0
1309	2622.46	0.0625	0
1310	2624.46	0	0
1311	2626.46	-0.0625	0
1312	2628.46	-0.0625	0
1313	2630.46	0	0
1314	2632.46	0	0
1315	2634.46	0.0625	0
1316	2636.46	0	0
1317	2638.46	0.0625	0
1318	2640.46	0	0
1319	2642.46	0	0
1320	2644.46	-0.0625	0
1321	2646.47	0	0
1322	2648.47	0	0
1323	2650.47	-0.0625	0
1324	2652.47	0	0
1325	2654.47	0	0
1326	2656.47	-0.0625	0
1327	2658.47	0	0
1328	2660.47	-0.0625	0
1329	2662.47	-0.0625	0
1330	2664.47	0	0
1331	2666.47	-0.0625	0
1332	2668.47	-0.0625	0
1333	2670.47	-0.0625	0
1334	2672.47	0	0
1335	2674.47	-0.0625	0
1336	2676.47	-0.0625	0
1337	2678.47	-0.0625	0
1338	2680.47	-0.0625	0
1339	2682.47	-0.0625	0
1340	2684.47	-0.0625	0
1341	2686.47	-0.0625	0
1342	2688.47	-0.0625	0
1343	2690.47	-0.0625	0
1344	2692.47	-0.0625	0
1345	2694.47	-0.0625	0
1346	2696.47	-0.0625	0
1347	2698.47	-0.0625	0
1348	2700.48	-0.0625	0
1349	2702.48	-0.0625	0
1350	2704.48	-0.125	0
1351	2706.48	-0.125	0
1352	2708.48	-0.1875	0
1353	2710.48	-0.125	0
1354	2712.48	-0.1875	0
1355	2714.48	-0.125	0
1356	2716.48	-0.1875	0
1357	2718.48	-0.125	0
1358	2720.48	-0.1875	0
1359	2722.48	-0.1875	0
1360	2724.48	-0.1875	0
1361	2726.48	-0.1875	0
1362	2728.48	-0.125	0
1363	2730.48	-0.125	0
1364	2732.48	-0.1875	0
1365	2734.48	-0.1875	0
1366	2736.48	-0.1875	0
1367	2738.48	-0.125	0
1368	2740.48	-0.1875	0
1369	2742.48	-0.25	0
1370	2744.48	-0.125	0
1371	2746.48	-0.1875	0
1372	2748.48	-0.1875	0
1373	2750.48	-0.25	0
1374	2752.48	-0.125	0
1375	2754.49	-0.25	0
1376	2756.49	-0.25	0
1377	2758.49	-0.1875	0
1378	2760.49	-0.25	0
1379	2762.49	-0.1875	0
1380	2764.49	-0.25	0
1381	2766.49	-0.1875	0
1382	2768.49	-0.1875	0
1383	2770.49	-0.1875	0
1384	2772.49	-0.25	0
1385	2774.49	-0.25	0
1386	2776.49	-0.25	0
1387	2778.49	-0.1875	0
1388	2780.49	-0.25	0
1389	2782.49	-0.25	0
1390	2784.49	-0.1875	0
1391	2786.49	-0.1875	0
1392	2788.49	-0.1875	0
1393	2790.49	-0.25	0
1394	2792.49	-0.25	0
1395	2794.49	-0.3125	0
1396	2796.49	-0.25	0
1397	2798.49	-0.25	0
1398	2800.49	-0.25	0
1399	2802.49	-0.25	0
1400	2804.49	-0.3125	0
1401	2806.49	-0.1875	0
1402	2808.49	-0.25	0
1403	2810.5	-0.3125	0
1404	2812.5	-0.3125	0
1405	2814.5	-0.375	0
1406	2816.5	-0.25	0
1407	2818.5	-0.3125	0
1408	2820.5	-0.1875	0
1409	2822.5	-0.3125	0
1410	2824.5	-0.25	0
1411	2826.5	-0.25	0
1412	2828.5	-0.25	0
1413	2830.5	-0.25	0
1414	2832.5	-0.25	0
1415	2834.5	-0.25	0
1416	2836.5	-0.1875	0
1417	2838.5	-0.25	0
1418	2840.5	-0.25	0
1419	2842.5	-0.25	0
1420	2844.5	-0.25	0
1421	2846.5	-0.25	0
1422	2848.5	-0.3125	0
1423	2850.5	-0.25	0
1424	2852.5	-0.1875	0
1425	2854.5	-0.25	0
1426	2856.5	-0.25	0
1427	2858.5	-0.25	0
1428	2860.5	-0.25	0
1429	2862.51	-0.3125	0
1430	2864.51	-0.25	0
1431	2866.51	-0.25	0
1432	2868.51	-0.3125	0
1433	2870.51	-0.25	0
1434	2872.51	-0.25	0
1435	2874.51	-0.25	0
1436	2876.51	-0.25	0
1437	2878.51	-0.25	0
1438	2880.51	-0.25	0
1439	2882.51	-0.25	0
1440	2884.51	-0.25	0
1441	2886.51	-0.3125	0
1442	2888.51	-0.3125	0
1443	2890.51	-0.25	0
1444	2892.51	-0.25	0
1445	2894.51	-0.25	0
1446	2896.51	-0.3125	0
1447	2898.51	-0.3125	0
1448	2900.51	-0.3125	0
1449	2902.51	-0.25	0
1450	2904.51	-0.3125	0
1451	2906.51	-0.3125	0
1452	2908.51	-0.3125	0
1453	2910.51	-0.3125	0
1454	2912.51	-0.375	0
1455	2914.52	-0.3125	0
1456	2916.51	-0.3125	0
1457	2918.51	-0.3125	0
1458	2920.51	-0.3125	0
1459	2922.52	-0.3125	0
1460	2924.52	-0.3125	0
1461	2926.52	-0.3125	0
1462	2928.52	-0.3125	0
1463	2930.52	-0.3125	0
1464	2932.52	-0.3125	0
1465	2934.52	-0.3125	0
1466	2936.52	-0.3125	0
1467	2938.52	-0.375	0
1468	2940.52	-0.3125	0
1469	2942.52	-0.375	0
1470	2944.52	-0.4375	0
1471	2946.52	-0.375	0
1472	2948.52	-0.375	0
1473	2950.52	-0.375	0
1474	2952.52	-0.375	0
1475	2954.52	-0.375	0
1476	2957.21	-0.4375	0
1477	2960.52	-0.375	0
1478	2962.52	-0.375	0
1479	2964.52	-0.375	0
1480	2966.52	-0.375	0
1481	2968.52	-0.375	0
1482	2970.52	-0.375	0
1483	2972.53	-0.375	0
1484	2974.53	-0.375	0
1485	2976.53	-0.375	0
1486	2978.53	-0.4375	0
1487	2980.53	-0.375	0
1488	2982.53	-0.4375	0
1489	2984.53	-0.375	0
1490	2986.53	-0.375	0
1491	2988.53	-0.375	0
1492	2990.53	-0.375	0
1493	2992.53	-0.3125	0
1494	2994.53	-0.375	0
1495	2996.53	-0.375	0
1496	2998.53	-0.375	0
1497	3000.53	-0.375	0
1498	3002.53	-0.375	0
1499	3004.53	-0.375	0
1500	3006.53	-0.375	0
1501	3008.53	-0.4375	0
1502	3010.53	-0.375	0
1503	3012.53	-0.375	0
1504	3014.53	-0.375	0
1505	3016.53	-0.4375	0
1506	3018.53	-0.4375	0
1507	3020.53	-0.4375	0
1508	3022.53	-0.4375	0
1509	3024.54	-0.4375	0
1510	3026.54	-0.375	0
1511	3028.54	-0.375	0
1512	3030.54	-0.4375	0
1513	3032.54	-0.375	0
1514	3034.54	-0.375	0
1515	3036.54	-0.375	0
1516	3038.54	-0.375	0
1517	3040.54	-0.5	0
1518	3042.54	-0.4375	0
1519	3044.54	-0.5	0
1520	3046.54	-0.5	0
1521	3048.54	-0.5	0
1522	3050.54	-0.4375	0
1523	3052.54	-0.4375	0
1524	3054.54	-0.4375	0
1525	3056.54	-0.4375	0
1526	3058.54	-0.5	0
1527	3060.54	-0.4375	0
1528	3062.54	-0.4375	0
1529	3064.54	-0.4375	0
1530	3066.54	-0.5	0
1531	3068.54	-0.5625	0
1532	3070.54	-0.4375	0
1533	3072.54	-0.4375	0
1534	3074.54	-0.5	0
1535	3076.54	-0.4375	0
1536	3078.55	-0.5	0
1537	3080.55	-0.5	0
1538	3082.55	-0.5	0
1539	3084.55	-0.4375	0
1540	3086.55	-0.5	0
1541	3088.55	-0.5625	0
1542	3090.55	-0.4375	0
1543	3092.55	-0.4375	0
1544	3094.55	-0.4375	0
1545	3096.55	-0.5	0
1546	3098.55	-0.5	0
1547	3100.55	-0.5625	0
1548	3102.55	-0.5	0
1549	3104.55	-0.4375	0
1550	3106.55	-0.5	0
1551	3108.55	-0.4375	0
1552	3110.55	-0.5	0
1553	3112.55	-0.4375	0
1554	3114.55	-0.4375	0
1555	3116.55	-0.5625	0
1556	3118.55	-0.5	0
1557	3120.55	-0.5625	0
1558	3122.55	-0.5	0
1559	3124.55	-0.5625	0
1560	3126.55	-0.5	0
1561	3128.55	-0.5	0
1562	3130.55	-0.5	0
1563	3132.55	-0.5625	0
1564	3134.56	-0.5	0
1565	3136.56	-0.5625	0
1566	3138.56	-0.5625	0
1567	3140.56	-0.5	0
1568	3142.56	-0.5	0
1569	3144.56	-0.4375	0
1570	3146.56	-0.4375	0
1571	3148.56	-0.5625	0
1572	3150.56	-0.5625	0
1573	3152.56	-0.5	0
1574	3154.56	-0.5625	0
1575	3156.56	-0.5625	0
1576	3158.56	-0.5625	0
1577	3160.56	-0.5625	0
1578	3162.56	-0.5	0
1579	3164.56	-0.5	0
1580	3166.56	-0.5	0
1581	3168.56	-0.5625	0
1582	3170.56	-0.5625	0
1583	3172.56	-0.5	0
1584	3174.56	-0.4375	0
1585	3176.56	-0.5625	0
1586	3178.56	-0.5	0
1587	3180.56	-0.5	0
1588	3182.56	-0.5	0
1589	3184.56	-0.5	0
1590	3186.57	-0.5	0
1591	3188.57	-0.5	0
1592	3190.57	-0.5	0
1593	3192.57	-0.5	0
1594	3194.57	-0.4375	0
1595	3196.57	-0.4375	0
1596	3198.57	-0.5	0
1597	3200.57	-0.5	0
1598	3202.57	-0.5	0
1599	3204.57	-0.5	0
1600	3206.57	-0.5	0
1601	3208.57	-0.5	0
1602	3210.57	-0.5	0
1603	3212.57	-0.5	0
1604	3214.57	-0.5	0
1605	3216.57	-0.5	0
1606	3218.57	-0.5625	0
1607	3220.57	-0.5625	0
1608	3222.57	-0.5625	0
1609	3224.57	-0.5625	0
1610	3226.57	-0.5	0
1611	3228.57	-0.5625	0
1612	3230.57	-0.5625	0
1613	3232.57	-0.5625	0
1614	3234.57	-0.5	0
1615	3236.57	-0.625	0
1616	3238.58	-0.625	0
1617	3240.58	-0.5625	0
1618	3242.58	-0.5625	0
1619	3244.58	-0.5	0
1620	3246.58	-0.5625	0
1621	3248.58	-0.5625	0
1622	3250.58	-0.5	0
1623	3252.58	-0.5	0
1624	3254.58	-0.5625	0
1625	3256.58	-0.5	0
1626	3258.58	-0.5625	0
1627	3260.58	-0.5625	0
1628	3262.58	-0.5625	0
1629	3264.58	-0.5	0
1630	3266.58	-0.5625	0
1631	3268.58	-0.5625	0
1632	3270.58	-0.5625	0
1633	3272.58	-0.5625	0
1634	3274.58	-0.5	0
1635	3276.58	-0.625	0
1636	3278.58	-0.5	0
1637	3280.58	-0.5625	0
1638	3282.58	-0.5625	0
1639	3284.58	-0.5625	0
1640	3286.58	-0.625	0
1641	3288.58	-0.5625	0
1642	3290.58	-0.625	0
1643	3292.58	-0.625	0
1644	3294.59	-0.625	0
1645	3296.59	-0.625	0
1646	3298.59	-0.625	0
1647	3300.59	-0.5625	0
1648	3302.59	-0.625	0
1649	3304.59	-0.5625	0
1650	3306.59	-0.625	0
1651	3308.59	-0.5625	0
1652	3310.59	-0.5625	0
1653	3312.59	-0.5625	0
1654	3314.59	-0.5625	0
1655	3316.59	-0.5625	0
1656	3319.26	-0.5625	0
1657	3320.59	-0.625	0
1658	3322.59	-0.5625	0
1659	3324.59	-0.5625	0
1660	3326.59	-0.5625	0
1661	3328.59	-0.5625	0
1662	3330.59	-0.5625	0
1663	3332.59	-0.625	0
1664	3334.59	-0.625	0
1665	3336.59	-0.625	0
1666	3338.59	-0.625	0
1667	3340.59	-0.625	0
1668	3342.59	-0.625	0
1669	3344.59	-0.5625	0
1670	3346.6	-0.625	0
1671	3348.6	-0.625	0
1672	3350.6	-0.5625	0
1673	3352.6	-0.625	0
1674	3354.6	-0.625	0
1675	3356.6	-0.625	0
1676	3358.6	-0.6875	0
1677	3360.6	-0.5625	0
1678	3362.6	-0.5625	0
1679	3364.6	-0.625	0
1680	3366.6	-0.625	0
1681	3368.6	-0.5625	0
1682	3370.6	-0.625	0
1683	3372.6	-0.625	0
1684	3374.6	-0.5625	0
1685	3376.6	-0.625	0
1686	3378.6	-0.6875	0
1687	3380.6	-0.625	0
1688	3382.6	-0.625	0
1689	3384.6	-0.625	0
1690	3386.6	-0.5625	0
1691	3388.6	-0.625	0
1692	3390.6	-0.6875	0
1693	3392.6	-0.6875	0
1694	3394.6	-0.6875	0
1695	3396.6	-0.5625	0
1696	3398.6	-0.625	0
1697	3400.61	-0.6875	0
1698	3402.61	-0.625	0
1699	3404.61	-0.625	0
1700	3406.61	-0.5625	0
1701	3408.61	-0.625	0
1702	3410.61	-0.6875	0
1703	3412.61	-0.6875	0
1704	3414.61	-0.6875	0
1705	3416.61	-0.625	0
1706	3418.61	-0.625	0
1707	3420.61	-0.625	0
1708	3422.61	-0.625	0
1709	3424.61	-0.625	0
1710	3426.61	-0.625	0
1711	3428.61	-0.625	0
1712	3430.61	-0.625	0
1713	3432.61	-0.625	0
1714	3434.61	-0.625	0
1715	3436.61	-0.625	0
1716	3438.61	-0.625	0
1717	3440.61	-0.5625	0
1718	3442.61	-0.625	0
1719	3444.61	-0.5625	0
1720	3446.61	-0.625	0
1721	3448.61	-0.5625	0
1722	3450.61	-0.5625	0
1723	3452.61	-0.625	0
1724	3454.62	-0.625	0
1725	3456.62	-0.5625	0
1726	3458.61	-0.5	0
1727	3460.62	-0.5625	0
1728	3462.62	-0.5625	0
1729	3464.62	-0.5625	0
1730	3466.62	-0.625	0
1731	3468.62	-0.625	0
1732	3470.62	-0.625	0
1733	3472.62	-0.625	0
1734	3474.62	-0.5625	0
1735	3476.62	-0.625	0
1736	3478.62	-0.625	0
1737	3480.62	-0.625	0
1738	3482.62	-0.625	0
1739	3484.62	-0.625	0
1740	3486.62	-0.625	0
1741	3488.62	-0.625	0
1742	3490.62	-0.6875	0
1743	3492.89	-0.625	0
1744	3494.62	-0.625	0
1745	3496.62	-0.625	0
1746	3498.62	-0.625	0
1747	3500.62	-0.625	0
1748	3502.62	-0.5625	0
1749	3504.62	-0.5625	0
1750	3506.62	-0.5	0
1751	3508.62	-0.5625	0
1752	3510.63	-0.5625	0
1753	3512.63	-0.5	0
1754	3514.63	-0.4375	0
1755	3516.63	-0.5	0
1756	3518.63	-0.5625	0
1757	3520.63	-0.625	0
1758	3522.63	-0.5625	0
1759	3524.63	-0.625	0
1760	3526.63	-0.625	0
1761	3528.63	-0.625	0
1762	3530.63	-0.625	0
1763	3532.63	-0.6875	0
1764	3534.63	-0.6875	0
1765	3536.63	-0.625	0
1766	3538.63	-0.6875	0
1767	3540.63	-0.625	0
1768	3542.63	-0.625	0
1769	3544.63	-0.6875	0
1770	3546.63	-0.6875	0
1771	3548.63	-0.75	0
1772	3550.63	-0.6875	0
1773	3552.63	-0.6875	0
1774	3554.63	-0.75	0
1775	3556.63	-0.6875	0
1776	3558.63	-0.6875	0
1777	3560.63	-0.6875	0
1778	3562.63	-0.6875	0
1779	3564.63	-0.6875	0
1780	3566.64	-0.6875	0
1781	3568.64	-0.6875	0
1782	3570.64	-0.6875	0
1783	3572.64	-0.6875	0
1784	3574.64	-0.6875	0
1785	3576.64	-0.75	0
1786	3578.64	-0.6875	0
1787	3580.64	-0.6875	0
1788	3582.64	-0.625	0
1789	3584.64	-0.625	0
1790	3586.64	-0.75	0
1791	3588.64	-0.6875	0
1792	3590.64	-0.6875	0
1793	3592.64	-0.6875	0
1794	3594.64	-0.6875	0
1795	3596.64	-0.75	0
0	0	0	1
1	2.00066	0.0625	1
2	4.00113	0.0625	1
3	6.00155	0.1875	1
4	8.00184	0.25	1
5	10.0024	0.375	1
6	12.0028	0.5	1
7	14.0031	0.625	1
8	16.0034	0.75	1
9	18.0038	0.9375	1
10	20.0043	1.0625	1
11	22.0046	1.3125	1
12	24.005	1.4375	1
13	26.0055	1.6875	1
14	28.0059	1.8125	1
15	30.0061	1.9375	1
16	32.0064	2.0625	1
17	34.0068	2.1875	1
18	36.0073	2.375	1
19	38.0076	2.5625	1
20	40.008	2.6875	1
21	42.0083	2.8125	1
22	44.0086	2.9375	1
23	46.009	3.0625	1
24	48.0093	3.25	1
25	50.0101	3.3125	1
26	52.0103	3.5	1
27	54.0105	3.625	1
28	56.0114	3.6875	1
29	58.0117	3.8125	1
30	60.012	4	1
31	62.0122	4.0625	1
32	64.0126	4.1875	1
33	66.0129	4.3125	1
34	68.0133	4.5	1
35	70.0126	4.625	1
36	72.0133	4.75	1
37	74.0141	4.8125	1
38	76.0146	4.9375	1
39	78.0149	5.0625	1
40	80.0153	5.1875	1
41	82.0158	5.3125	1
42	84.0161	5.4375	1
43	86.0164	5.5	1
44	88.0168	5.5625	1
45	90.0171	5.6875	1
46	92.0175	5.8125	1
47	94.0179	5.875	1
48	96.0182	6	1
49	98.0186	6.0625	1
50	100.019	6.1875	1
51	102.02	6.25	1
52	104.02	6.375	1
53	106.021	6.4375	1
54	108.021	6.5625	1
55	110.022	6.625	1
56	112.022	6.6875	1
57	114.022	6.8125	1
58	116.023	6.9375	1
59	117.423	6.9375	1
60	120.023	7.0625	1
61	122.024	7.125	1
62	124.024	7.25	1
63	126.025	7.3125	1
64	128.025	7.4375	1
65	130.025	7.5	1
66	132.026	7.5625	1
67	134.026	7.6875	1
68	136.027	7.75	1
69	138.027	7.8125	1
70	140.027	7.875	1
71	142.028	7.9375	1
72	144.028	8	1
73	146.028	8.0625	1
74	148.029	8.125	1
75	150.029	8.1875	1
76	152.03	8.25	1
77	154.03	8.3125	1
78	156.03	8.4375	1
79	158.031	8.5	1
80	160.031	8.5625	1
81	162.031	8.625	1
82	164.032	8.6875	1
83	166.032	8.75	1
84	168.033	8.8125	1
85	170.033	8.875	1
86	172.033	8.9375	1
87	174.034	9	1
88	176.033	9.0625	1
89	178.034	9.125	1
90	180.035	9.1875	1
91	182.035	9.25	1
92	184.036	9.3125	1
93	186.036	9.375	1
94	188.036	9.375	1
95	190.036	9.4375	1
96	192.037	9.5	1
97	194.037	9.5625	1
98	196.037	9.625	1
99	198.038	9.625	1
100	200.038	9.6875	1
101	202.038	9.75	1
102	204.039	9.8125	1
103	206.039	9.8125	1
104	208.04	9.875	1
105	210.04	9.9375	1
106	212.04	9.9375	1
107	214.041	10	1
108	216.042	10	1
109	218.042	10.0625	1
110	220.042	10.125	1
111	222.043	10.1875	1
112	224.043	10.1875	1
113	226.043	10.25	1
114	228.044	10.3125	1
115	230.044	10.375	1
116	232.044	10.4375	1
117	234.132	10.5	1
118	236.045	10.5	1
119	238.045	10.5625	1
120	240.046	10.5625	1
121	242.047	10.625	1
122	244.047	10.625	1
123	246.048	10.6875	1
124	248.048	10.6875	1
125	250.049	10.75	1
126	252.049	10.75	1
127	254.049	10.8125	1
128	256.05	10.8125	1
129	258.05	10.875	1
130	260.051	10.875	1
131	262.051	10.9375	1
132	264.051	10.9375	1
133	266.052	11	1
134	268.052	11	1
135	270.053	11.0625	1
136	272.053	11.0625	1
137	274.14	11.0625	1
138	276.054	11.0625	1
139	278.054	11.125	1
140	280.055	11.125	1
141	282.055	11.1875	1
142	284.055	11.1875	1
143	286.056	11.25	1
144	288.056	11.25	1
145	290.056	11.25	1
146	292.057	11.3125	1
147	294.057	11.3125	1
148	296.057	11.375	1
149	298.058	11.375	1
150	300.058	11.4375	1
151	302.058	11.4375	1
152	304.059	11.5	1
153	306.059	11.5	1
154	308.059	11.5	1
155	310.06	11.5	1
156	312.059	11.5	1
157	314.06	11.5625	1
158	316.061	11.5625	1
159	318.061	11.5625	1
160	320.062	11.625	1
161	322.061	11.625	1
162	324.062	11.625	1
163	326.063	11.6875	1
164	328.063	11.6875	1
165	330.063	11.75	1
166	332.064	11.75	1
167	334.064	11.75	1
168	336.064	11.75	1
169	338.065	11.75	1
170	340.065	11.8125	1
171	342.065	11.8125	1
172	344.066	11.8125	1
173	346.066	11.875	1
174	348.067	11.875	1
175	350.067	11.9375	1
176	352.068	11.9375	1
177	354.068	11.9375	1
178	356.068	11.9375	1
179	358.069	11.9375	1
180	360.069	12	1
181	362.069	12	1
182	364.068	12	1
183	366.07	12.0625	1
184	368.07	12.0625	1
185	370.071	12.125	1
186	372.071	12.125	1
187	374.071	12.125	1
188	376.072	12.125	1
189	378.072	12.125	1
190	380.073	12.1875	1
191	382.073	12.1875	1
192	384.073	12.1875	1
193	386.074	12.1875	1
194	388.074	12.1875	1
195	390.074	12.1875	1
196	392.075	12.25	1
197	394.075	12.25	1
198	396.075	12.25	1
199	398.076	12.3125	1
200	400.076	12.3125	1
201	402.077	12.3125	1
202	404.077	12.3125	1
[truncated: 32,121 more rows]

## Sheet: Figure 3D - Ambient temperature
timestamp	Ambient temperature[C]
2022-09-28 07:02:15.125482240+00:00	26.5052
2022-09-28 07:02:18.119091968+00:00	26.5071
2022-09-28 07:02:21.119054848+00:00	26.509
2022-09-28 07:02:24.114338048+00:00	26.511
2022-09-28 07:02:27.112316672+00:00	26.5148
2022-09-28 07:02:30.107980544+00:00	26.5186
2022-09-28 07:02:33.105051904+00:00	26.5206
2022-09-28 07:02:36.105460224+00:00	26.5244
2022-09-28 07:02:39.098605568+00:00	26.5283
2022-09-28 07:02:42.096735744+00:00	26.5321
2022-09-28 07:02:45.093643008+00:00	26.534
2022-09-28 07:02:48.090283008+00:00	26.5359
2022-09-28 07:02:51.085999104+00:00	26.5379
2022-09-28 07:02:54.081051904+00:00	26.5398
2022-09-28 07:02:57.078509568+00:00	26.5417
2022-09-28 07:03:00.076203520+00:00	26.5436
2022-09-28 07:03:03.074791168+00:00	26.5456
2022-09-28 07:03:06.068046336+00:00	26.5475
2022-09-28 07:03:09.066506752+00:00	26.5494
2022-09-28 07:03:12.071399680+00:00	26.5513
2022-09-28 07:03:15.060142592+00:00	26.5532
2022-09-28 07:03:18.058584320+00:00	26.5552
2022-09-28 07:03:21.053796352+00:00	26.5552
2022-09-28 07:03:24.050520064+00:00	26.5552
2022-09-28 07:03:27.048898816+00:00	26.5552
2022-09-28 07:03:30.044153088+00:00	26.5552
2022-09-28 07:03:33.043924480+00:00	26.5571
2022-09-28 07:03:36.037849856+00:00	26.5571
2022-09-28 07:03:39.033353216+00:00	26.559
2022-09-28 07:03:42.034697472+00:00	26.5609
2022-09-28 07:03:45.028156928+00:00	26.5609
2022-09-28 07:03:48.026629120+00:00	26.5629
2022-09-28 07:03:51.021694976+00:00	26.5648
2022-09-28 07:03:54.018827776+00:00	26.5686
2022-09-28 07:03:57.015616+00:00	26.5725
2022-09-28 07:04:00.012301824+00:00	26.5763
2022-09-28 07:04:03.009133056+00:00	26.5782
2022-09-28 07:04:06.005944576+00:00	26.5802
2022-09-28 07:04:09.002944+00:00	26.5821
2022-09-28 07:04:12.001365760+00:00	26.584
2022-09-28 07:04:14.999974400+00:00	26.5859
2022-09-28 07:04:17.993440512+00:00	26.5859
2022-09-28 07:04:20.988234240+00:00	26.5859
2022-09-28 07:04:23.988455424+00:00	26.5859
2022-09-28 07:04:26.984945408+00:00	26.5879
2022-09-28 07:04:29.980295680+00:00	26.5898
2022-09-28 07:04:32.977170688+00:00	26.5917
2022-09-28 07:04:35.973871872+00:00	26.5936
2022-09-28 07:04:38.970896128+00:00	26.5955
2022-09-28 07:04:41.972461824+00:00	26.5975
2022-09-28 07:04:44.964407808+00:00	26.5994
2022-09-28 07:04:47.957649152+00:00	26.6013
2022-09-28 07:04:50.957986304+00:00	26.6032
2022-09-28 07:04:53.953245696+00:00	26.6052
2022-09-28 07:04:56.953029120+00:00	26.6071
2022-09-28 07:04:59.948335104+00:00	26.609
2022-09-28 07:05:02.945214464+00:00	26.6109
2022-09-28 07:05:05.942346240+00:00	26.6128
2022-09-28 07:05:08.951172864+00:00	26.6148
2022-09-28 07:05:11.944411136+00:00	26.6167
2022-09-28 07:05:14.932408064+00:00	26.6186
2022-09-28 07:05:17.929272064+00:00	26.6205
2022-09-28 07:05:20.925968640+00:00	26.6282
2022-09-28 07:05:23.926090496+00:00	26.6378
2022-09-28 07:05:26.920796928+00:00	26.6474
2022-09-28 07:05:29.917535232+00:00	26.6571
2022-09-28 07:05:32.913320960+00:00	26.6667
2022-09-28 07:05:35.908524544+00:00	26.6763
2022-09-28 07:05:38.902767104+00:00	26.6859
2022-09-28 07:05:41.903771136+00:00	26.6955
2022-09-28 07:05:44.900380928+00:00	26.7051
2022-09-28 07:05:47.905947648+00:00	26.7147
2022-09-28 07:05:50.894150400+00:00	26.7243
2022-09-28 07:05:53.890938368+00:00	26.7339
2022-09-28 07:05:56.888601344+00:00	26.7436
2022-09-28 07:05:59.884738816+00:00	26.7532
2022-09-28 07:06:02.881450240+00:00	26.7628
2022-09-28 07:06:05.879992576+00:00	26.7743
2022-09-28 07:06:08.876294400+00:00	26.7839
2022-09-28 07:06:11.876950528+00:00	26.7916
2022-09-28 07:06:14.872099584+00:00	26.8012
2022-09-28 07:06:17.865429248+00:00	26.8108
2022-09-28 07:06:20.871015424+00:00	26.8205
2022-09-28 07:06:23.860404480+00:00	26.8301
2022-09-28 07:06:26.855955456+00:00	26.8378
2022-09-28 07:06:29.854372864+00:00	26.8454
2022-09-28 07:06:32.858160896+00:00	26.8551
2022-09-28 07:06:35.846446592+00:00	26.8647
2022-09-28 07:06:38.848749568+00:00	26.8743
2022-09-28 07:06:41.838727936+00:00	26.882
2022-09-28 07:06:44.836954368+00:00	26.8916
2022-09-28 07:06:47.836250368+00:00	26.9012
2022-09-28 07:06:51.166257408+00:00	26.9127
2022-09-28 07:06:54.163270912+00:00	26.9243
2022-09-28 07:06:57.156779520+00:00	26.9358
2022-09-28 07:07:00.153611776+00:00	26.9454
2022-09-28 07:07:03.150318592+00:00	26.955
2022-09-28 07:07:06.145721856+00:00	26.9646
2022-09-28 07:07:09.150728192+00:00	26.9742
2022-09-28 07:07:12.142623232+00:00	26.9839
2022-09-28 07:07:15.139187456+00:00	26.9935
2022-09-28 07:07:18.137716224+00:00	27.0031
2022-09-28 07:07:21.129602816+00:00	27.0127
2022-09-28 07:07:24.129536768+00:00	27.0242
2022-09-28 07:07:27.123613440+00:00	27.0338
2022-09-28 07:07:30.121789952+00:00	27.0454
2022-09-28 07:07:33.118430976+00:00	27.0569
2022-09-28 07:07:36.115301376+00:00	27.0684
2022-09-28 07:07:39.110408192+00:00	27.08
2022-09-28 07:07:42.110334720+00:00	27.0915
2022-09-28 07:07:45.105943296+00:00	27.103
2022-09-28 07:07:48.101198848+00:00	27.1146
2022-09-28 07:07:51.102484224+00:00	27.1261
2022-09-28 07:07:54.096328960+00:00	27.1319
2022-09-28 07:07:57.093105920+00:00	27.1357
2022-09-28 07:08:00.088239616+00:00	27.1396
2022-09-28 07:08:03.095178496+00:00	27.1415
2022-09-28 07:08:06.094161920+00:00	27.1434
2022-09-28 07:08:09.080155392+00:00	27.1473
2022-09-28 07:08:12.078705920+00:00	27.1511
2022-09-28 07:08:15.073821440+00:00	27.1549
2022-09-28 07:08:18.070635264+00:00	27.1588
2022-09-28 07:08:21.067478784+00:00	27.1626
2022-09-28 07:08:24.062676992+00:00	27.1665
2022-09-28 07:08:27.059329536+00:00	27.1703
2022-09-28 07:08:30.057870592+00:00	27.1742
2022-09-28 07:08:33.057300480+00:00	27.178
2022-09-28 07:08:36.054481920+00:00	27.1819
2022-09-28 07:08:39.050085376+00:00	27.1838
2022-09-28 07:08:42.046948096+00:00	27.1876
2022-09-28 07:08:45.042000384+00:00	27.1915
2022-09-28 07:08:48.042611712+00:00	27.1934
2022-09-28 07:08:51.035516672+00:00	27.1972
2022-09-28 07:08:54.034180352+00:00	27.2011
2022-09-28 07:08:57.030876672+00:00	27.2049
2022-09-28 07:09:00.024318976+00:00	27.2088
2022-09-28 07:09:03.024235264+00:00	27.2126
2022-09-28 07:09:06.022663424+00:00	27.2145
2022-09-28 07:09:09.016372992+00:00	27.2165
2022-09-28 07:09:12.013215488+00:00	27.2184
2022-09-28 07:09:15.010254592+00:00	27.2222
2022-09-28 07:09:18.006860800+00:00	27.2241
2022-09-28 07:09:21.009161216+00:00	27.2261
2022-09-28 07:09:24.001993216+00:00	27.228
2022-09-28 07:09:26.998863616+00:00	27.2299
2022-09-28 07:09:29.994083840+00:00	27.2318
2022-09-28 07:09:32.990703104+00:00	27.2338
2022-09-28 07:09:35.989098240+00:00	27.2357
2022-09-28 07:09:38.985741568+00:00	27.2376
2022-09-28 07:09:41.981129472+00:00	27.2395
2022-09-28 07:09:44.979547904+00:00	27.2414
2022-09-28 07:09:47.973347072+00:00	27.2434
2022-09-28 07:09:50.973248768+00:00	27.2453
2022-09-28 07:09:53.969900288+00:00	27.2491
2022-09-28 07:09:56.966862848+00:00	27.2491
2022-09-28 07:09:59.960481280+00:00	27.2511
2022-09-28 07:10:02.959122176+00:00	27.2511
2022-09-28 07:10:05.968372480+00:00	27.2511
2022-09-28 07:10:08.952514048+00:00	27.2511
2022-09-28 07:10:11.949224192+00:00	27.2511
2022-09-28 07:10:14.947241216+00:00	27.2511
2022-09-28 07:10:17.942882304+00:00	27.2511
2022-09-28 07:10:20.943192064+00:00	27.2511
2022-09-28 07:10:23.940169216+00:00	27.2511
2022-09-28 07:10:26.933375488+00:00	27.2511
2022-09-28 07:10:29.930056448+00:00	27.2511
2022-09-28 07:10:32.934376960+00:00	27.2511
2022-09-28 07:10:35.923721472+00:00	27.253
2022-09-28 07:10:38.920476160+00:00	27.2549
2022-09-28 07:10:41.918878976+00:00	27.2568
2022-09-28 07:10:44.916999168+00:00	27.2568
2022-09-28 07:10:47.911009280+00:00	27.2587
2022-09-28 07:10:50.907817472+00:00	27.2587
2022-09-28 07:10:53.904715008+00:00	27.2607
2022-09-28 07:10:56.903049728+00:00	27.2607
2022-09-28 07:10:59.898369280+00:00	27.2607
2022-09-28 07:11:02.895302400+00:00	27.2607
2022-09-28 07:11:05.895340032+00:00	27.2607
2022-09-28 07:11:08.888610560+00:00	27.2607
2022-09-28 07:11:11.894888704+00:00	27.2607
2022-09-28 07:11:14.892796160+00:00	27.2607
2022-09-28 07:11:17.878889472+00:00	27.2626
2022-09-28 07:11:20.878771200+00:00	27.2645
2022-09-28 07:11:23.872679680+00:00	27.2645
2022-09-28 07:11:26.868648960+00:00	27.2645
2022-09-28 07:11:29.866311936+00:00	27.2645
2022-09-28 07:11:32.866033408+00:00	27.2645
2022-09-28 07:11:35.858778624+00:00	27.2645
2022-09-28 07:11:38.856890880+00:00	27.2645
2022-09-28 07:11:41.855046400+00:00	27.2645
2022-09-28 07:11:44.850546688+00:00	27.2626
2022-09-28 07:11:47.845836800+00:00	27.2607
2022-09-28 07:11:50.844035584+00:00	27.2607
2022-09-28 07:11:53.844842240+00:00	27.2587
2022-09-28 07:11:56.839086336+00:00	27.2568
2022-09-28 07:11:59.846006784+00:00	27.2549
2022-09-28 07:12:03.164347392+00:00	27.253
2022-09-28 07:12:06.160925440+00:00	27.2491
2022-09-28 07:12:09.157852416+00:00	27.2453
2022-09-28 07:12:12.152948480+00:00	27.2414
2022-09-28 07:12:15.149707264+00:00	27.2376
2022-09-28 07:12:18.154735104+00:00	27.2357
2022-09-28 07:12:21.146511616+00:00	27.2338
2022-09-28 07:12:24.140090880+00:00	27.2318
2022-09-28 07:12:27.138775552+00:00	27.228
2022-09-28 07:12:30.139090176+00:00	27.2261
2022-09-28 07:12:33.131689472+00:00	27.2261
2022-09-28 07:12:36.128641280+00:00	27.2241
2022-09-28 07:12:39.128742656+00:00	27.2222
2022-09-28 07:12:42.120936960+00:00	27.2203
2022-09-28 07:12:45.119430400+00:00	27.2184
2022-09-28 07:12:48.116273408+00:00	27.2165
2022-09-28 07:12:51.117049856+00:00	27.2165
2022-09-28 07:12:54.111405568+00:00	27.2145
2022-09-28 07:12:57.109629696+00:00	27.2126
2022-09-28 07:13:00.103585024+00:00	27.2107
2022-09-28 07:13:03.101945344+00:00	27.2088
2022-09-28 07:13:06.097240832+00:00	27.2068
2022-09-28 07:13:09.093928192+00:00	27.2068
2022-09-28 07:13:12.092226560+00:00	27.2068
2022-09-28 07:13:15.085913856+00:00	27.2049
2022-09-28 07:13:18.095987968+00:00	27.2049
2022-09-28 07:13:21.084269824+00:00	27.2011
2022-09-28 07:13:24.077923328+00:00	27.2011
2022-09-28 07:13:27.076339456+00:00	27.1992
2022-09-28 07:13:30.075529216+00:00	27.1972
2022-09-28 07:13:33.077991936+00:00	27.1972
2022-09-28 07:13:36.066841600+00:00	27.1953
2022-09-28 07:13:39.058921472+00:00	27.1953
2022-09-28 07:13:42.058689280+00:00	27.1953
2022-09-28 07:13:45.055728896+00:00	27.1953
2022-09-28 07:13:48.056339968+00:00	27.1953
2022-09-28 07:13:51.049199104+00:00	27.1934
2022-09-28 07:13:54.041615872+00:00	27.1934
2022-09-28 07:13:57.044385536+00:00	27.1915
2022-09-28 07:14:00.038038016+00:00	27.1915
2022-09-28 07:14:03.036441600+00:00	27.1895
2022-09-28 07:14:06.034924800+00:00	27.1895
2022-09-28 07:14:09.028009984+00:00	27.1895
2022-09-28 07:14:12.028327936+00:00	27.1895
2022-09-28 07:14:15.025253888+00:00	27.1895
2022-09-28 07:14:18.020588800+00:00	27.1915
2022-09-28 07:14:21.021074176+00:00	27.1934
2022-09-28 07:14:24.020652288+00:00	27.1934
2022-09-28 07:14:27.012676864+00:00	27.1953
2022-09-28 07:14:30.015648512+00:00	27.1972
2022-09-28 07:14:33.003063040+00:00	27.1992
2022-09-28 07:14:36.001206272+00:00	27.2011
2022-09-28 07:14:38.999656960+00:00	27.2049
2022-09-28 07:14:41.995026944+00:00	27.2088
2022-09-28 07:14:44.991666432+00:00	27.2126
2022-09-28 07:14:47.988578560+00:00	27.2165
2022-09-28 07:14:50.983791104+00:00	27.2184
2022-09-28 07:14:53.982179584+00:00	27.2203
2022-09-28 07:14:56.983086592+00:00	27.2222
2022-09-28 07:14:59.977376256+00:00	27.2241
2022-09-28 07:15:02.974235136+00:00	27.2261
2022-09-28 07:15:05.973221120+00:00	27.2261
2022-09-28 07:15:08.969386240+00:00	27.228
2022-09-28 07:15:11.973952768+00:00	27.2299
2022-09-28 07:15:14.960308480+00:00	27.2318
2022-09-28 07:15:17.956719616+00:00	27.2338
2022-09-28 07:15:20.954964480+00:00	27.2357
2022-09-28 07:15:23.950163968+00:00	27.2357
2022-09-28 07:15:26.947052800+00:00	27.2376
2022-09-28 07:15:29.947890176+00:00	27.2395
2022-09-28 07:15:32.940589312+00:00	27.2414
2022-09-28 07:15:35.937488640+00:00	27.2434
2022-09-28 07:15:38.937266432+00:00	27.2453
2022-09-28 07:15:41.929281024+00:00	27.2472
2022-09-28 07:15:44.928184576+00:00	27.2472
2022-09-28 07:15:47.927983872+00:00	27.2472
2022-09-28 07:15:50.921498368+00:00	27.2491
2022-09-28 07:15:53.918446848+00:00	27.253
2022-09-28 07:15:56.915209728+00:00	27.2549
2022-09-28 07:15:59.915124992+00:00	27.2568
2022-09-28 07:16:02.912694016+00:00	27.2607
2022-09-28 07:16:05.906127616+00:00	27.2607
2022-09-28 07:16:08.902456320+00:00	27.2645
2022-09-28 07:16:11.898318336+00:00	27.2664
2022-09-28 07:16:14.895986944+00:00	27.2684
2022-09-28 07:16:17.893178880+00:00	27.2703
2022-09-28 07:16:20.889873152+00:00	27.2722
2022-09-28 07:16:23.886450176+00:00	27.2741
2022-09-28 07:16:26.883353600+00:00	27.276
2022-09-28 07:16:29.880264192+00:00	27.2799
2022-09-28 07:16:32.876876544+00:00	27.2818
2022-09-28 07:16:35.872261120+00:00	27.2857
2022-09-28 07:16:38.872332544+00:00	27.2876
2022-09-28 07:16:41.867585536+00:00	27.2895
2022-09-28 07:16:44.864052992+00:00	27.2933
2022-09-28 07:16:47.860774400+00:00	27.2953
2022-09-28 07:16:50.857690368+00:00	27.2972
2022-09-28 07:16:53.854456064+00:00	27.2991
2022-09-28 07:16:56.854675968+00:00	27.301
2022-09-28 07:16:59.848042752+00:00	27.303
2022-09-28 07:17:02.847811584+00:00	27.3049
2022-09-28 07:17:05.841574400+00:00	27.3068
2022-09-28 07:17:08.840536320+00:00	27.3106
2022-09-28 07:17:11.836933632+00:00	27.3126
2022-09-28 07:17:14.833908736+00:00	27.3164
2022-09-28 07:17:18.163195136+00:00	27.3203
2022-09-28 07:17:21.157106432+00:00	27.3241
2022-09-28 07:17:24.155539968+00:00	27.328
2022-09-28 07:17:27.154120704+00:00	27.3318
2022-09-28 07:17:30.149189120+00:00	27.3356
2022-09-28 07:17:33.145952512+00:00	27.3395
2022-09-28 07:17:36.142927872+00:00	27.3433
2022-09-28 07:17:39.139684352+00:00	27.3472
2022-09-28 07:17:42.138071040+00:00	27.351
2022-09-28 07:17:45.133321216+00:00	27.3549
2022-09-28 07:17:48.130047744+00:00	27.3587
2022-09-28 07:17:51.127478528+00:00	27.3626
2022-09-28 07:17:54.125128960+00:00	27.3664
2022-09-28 07:17:57.120305920+00:00	27.3741
2022-09-28 07:18:00.117195520+00:00	27.3818
2022-09-28 07:18:03.115673856+00:00	27.3856
2022-09-28 07:18:06.112392960+00:00	27.3895
2022-09-28 07:18:09.108105472+00:00	27.3933
2022-09-28 07:18:12.104489216+00:00	27.3972
2022-09-28 07:18:15.099721472+00:00	27.3991
2022-09-28 07:18:18.096552704+00:00	27.4068
2022-09-28 07:18:21.098726400+00:00	27.4145
2022-09-28 07:18:24.093306112+00:00	27.4164
2022-09-28 07:18:27.089817856+00:00	27.4221
2022-09-28 07:18:30.085381120+00:00	27.4279
2022-09-28 07:18:33.079968+00:00	27.4337
2022-09-28 07:18:36.080396032+00:00	27.4394
2022-09-28 07:18:39.075786240+00:00	27.4471
2022-09-28 07:18:42.074182144+00:00	27.4529
2022-09-28 07:18:45.069308672+00:00	27.4587
2022-09-28 07:18:48.064601856+00:00	27.4644
2022-09-28 07:18:51.076390144+00:00	27.4702
2022-09-28 07:18:54.058264832+00:00	27.476
2022-09-28 07:18:57.056672768+00:00	27.4817
2022-09-28 07:19:00.064386304+00:00	27.4875
2022-09-28 07:19:03.050212352+00:00	27.4933
2022-09-28 07:19:06.048786688+00:00	27.499
2022-09-28 07:19:09.043791360+00:00	27.501
2022-09-28 07:19:12.041499136+00:00	27.5067
2022-09-28 07:19:15.035811072+00:00	27.5087
2022-09-28 07:19:18.035807488+00:00	27.5125
2022-09-28 07:19:21.032502784+00:00	27.5183
2022-09-28 07:19:24.029577472+00:00	27.524
2022-09-28 07:19:27.026124032+00:00	27.5298
2022-09-28 07:19:30.021275392+00:00	27.5375
2022-09-28 07:19:33.025339648+00:00	27.5433
2022-09-28 07:19:36.015232+00:00	27.549
2022-09-28 07:19:39.011943168+00:00	27.5548
2022-09-28 07:19:42.008982784+00:00	27.5606
2022-09-28 07:19:45.005574400+00:00	27.5682
2022-09-28 07:19:48.007246848+00:00	27.5721
2022-09-28 07:19:50.999098880+00:00	27.5779
2022-09-28 07:19:53.997595136+00:00	27.5836
2022-09-28 07:19:56.992760320+00:00	27.5894
2022-09-28 07:19:59.989723904+00:00	27.5952
2022-09-28 07:20:02.986344960+00:00	27.6009
2022-09-28 07:20:05.983198464+00:00	27.6067
2022-09-28 07:20:08.981701632+00:00	27.6125
2022-09-28 07:20:11.981122816+00:00	27.6182
2022-09-28 07:20:14.971971840+00:00	27.6221
2022-09-28 07:20:17.971992064+00:00	27.6278
2022-09-28 07:20:20.967301632+00:00	27.6317
2022-09-28 07:20:23.964208640+00:00	27.6374
2022-09-28 07:20:26.960836352+00:00	27.6432
2022-09-28 07:20:29.959310080+00:00	27.6451
2022-09-28 07:20:32.955516160+00:00	27.6471
2022-09-28 07:20:35.952464384+00:00	27.6528
2022-09-28 07:20:38.948218880+00:00	27.6586
2022-09-28 07:20:41.944955648+00:00	27.6644
2022-09-28 07:20:44.941669632+00:00	27.6701
2022-09-28 07:20:47.938486784+00:00	27.6759
2022-09-28 07:20:50.933673472+00:00	27.6778
2022-09-28 07:20:53.932164352+00:00	27.6797
2022-09-28 07:20:56.930438400+00:00	27.6874
2022-09-28 07:20:59.925918720+00:00	27.6913
2022-09-28 07:21:02.922563328+00:00	27.6951
2022-09-28 07:21:05.919976448+00:00	27.699
2022-09-28 07:21:08.916152064+00:00	27.7028
2022-09-28 07:21:11.913072128+00:00	27.7067
2022-09-28 07:21:14.909751040+00:00	27.7124
2022-09-28 07:21:17.909516800+00:00	27.7163
2022-09-28 07:21:20.903603200+00:00	27.7201
2022-09-28 07:21:23.900611072+00:00	27.724
2022-09-28 07:21:26.900434432+00:00	27.7278
2022-09-28 07:21:29.893913344+00:00	27.7297
2022-09-28 07:21:32.890594048+00:00	27.7336
2022-09-28 07:21:35.887370752+00:00	27.7374
2022-09-28 07:21:38.884282112+00:00	27.7413
2022-09-28 07:21:41.881020160+00:00	27.7489
2022-09-28 07:21:44.877862656+00:00	27.7528
2022-09-28 07:21:47.876311040+00:00	27.7605
2022-09-28 07:21:50.874505728+00:00	27.7624
2022-09-28 07:21:53.868300800+00:00	27.7662
2022-09-28 07:21:56.867940352+00:00	27.7701
2022-09-28 07:21:59.861842688+00:00	27.772
2022-09-28 07:22:02.858930176+00:00	27.7739
2022-09-28 07:22:05.855505664+00:00	27.7759
2022-09-28 07:22:08.857646848+00:00	27.7778
2022-09-28 07:22:11.859924992+00:00	27.7816
2022-09-28 07:22:14.846076672+00:00	27.7835
2022-09-28 07:22:17.841350912+00:00	27.7855
2022-09-28 07:22:20.843695360+00:00	27.7912
2022-09-28 07:22:23.835059968+00:00	27.7951
2022-09-28 07:22:26.834844928+00:00	27.7989
2022-09-28 07:22:30.163084800+00:00	27.8028
2022-09-28 07:22:33.161294080+00:00	27.8066
2022-09-28 07:22:36.158982144+00:00	27.8105
2022-09-28 07:22:39.153392384+00:00	27.8143
2022-09-28 07:22:42.150107136+00:00	27.8181
2022-09-28 07:22:45.153651712+00:00	27.822
2022-09-28 07:22:48.143811584+00:00	27.8278
2022-09-28 07:22:51.138892800+00:00	27.8297
2022-09-28 07:22:54.137551104+00:00	27.8354
2022-09-28 07:22:57.136375040+00:00	27.8374
2022-09-28 07:23:00.136047360+00:00	27.8393
2022-09-28 07:23:03.128633856+00:00	27.8412
2022-09-28 07:23:06.124589568+00:00	27.8431
2022-09-28 07:23:09.123262208+00:00	27.8451
2022-09-28 07:23:12.118215936+00:00	27.847
2022-09-28 07:23:15.121859072+00:00	27.8508
2022-09-28 07:23:18.111815680+00:00	27.8547
2022-09-28 07:23:21.110068736+00:00	27.8547
2022-09-28 07:23:24.106922496+00:00	27.8547
2022-09-28 07:23:27.104011776+00:00	27.8547
2022-09-28 07:23:30.100139520+00:00	27.8527
2022-09-28 07:23:33.095842304+00:00	27.8527
2022-09-28 07:23:36.092913152+00:00	27.8508
2022-09-28 07:23:39.087982080+00:00	27.8489
2022-09-28 07:23:42.087942400+00:00	27.847
2022-09-28 07:23:45.089046016+00:00	27.8451
2022-09-28 07:23:48.079967488+00:00	27.8412
2022-09-28 07:23:51.076865792+00:00	27.8393
2022-09-28 07:23:54.080465920+00:00	27.8354
2022-09-28 07:23:57.070306816+00:00	27.8335
2022-09-28 07:24:00.068871424+00:00	27.8297
2022-09-28 07:24:03.066083840+00:00	27.8297
2022-09-28 07:24:06.060698624+00:00	27.8278
2022-09-28 07:24:09.057564928+00:00	27.8239
2022-09-28 07:24:12.054375168+00:00	27.8201
2022-09-28 07:24:15.052817152+00:00	27.8162
2022-09-28 07:24:18.055194368+00:00	27.8143
2022-09-28 07:24:21.044947200+00:00	27.8105
2022-09-28 07:24:24.041602816+00:00	27.8085
2022-09-28 07:24:27.042174208+00:00	27.8066
2022-09-28 07:24:30.037235968+00:00	27.8047
2022-09-28 07:24:33.031517440+00:00	27.8047
2022-09-28 07:24:36.028967424+00:00	27.8028
2022-09-28 07:24:39.027204864+00:00	27.8028
2022-09-28 07:24:42.024008704+00:00	27.8028
2022-09-28 07:24:45.030172928+00:00	27.8008
2022-09-28 07:24:48.016254976+00:00	27.7989
2022-09-28 07:24:51.011306240+00:00	27.7989
2022-09-28 07:24:54.008097536+00:00	27.7951
2022-09-28 07:24:57.004979968+00:00	27.7912
2022-09-28 07:25:00.002017536+00:00	27.7893
2022-09-28 07:25:03.001630976+00:00	27.7874
2022-09-28 07:25:05.997036032+00:00	27.7835
2022-09-28 07:25:08.995083776+00:00	27.7816
2022-09-28 07:25:11.988838400+00:00	27.7778
2022-09-28 07:25:14.988837632+00:00	27.7739
2022-09-28 07:25:17.985346304+00:00	27.7701
2022-09-28 07:25:20.980885504+00:00	27.7682
2022-09-28 07:25:23.980861696+00:00	27.7682
2022-09-28 07:25:26.974586880+00:00	27.7662
2022-09-28 07:25:29.971534592+00:00	27.7643
2022-09-28 07:25:32.968313088+00:00	27.7624
2022-09-28 07:25:35.973851392+00:00	27.7605
2022-09-28 07:25:38.965428992+00:00	27.7605
2022-09-28 07:25:41.958825984+00:00	27.7605
2022-09-28 07:25:44.950659840+00:00	27.7605
2022-09-28 07:25:47.952350976+00:00	27.7605
2022-09-28 07:25:50.950771968+00:00	27.7605
2022-09-28 07:25:53.946225408+00:00	27.7624
2022-09-28 07:25:56.944281856+00:00	27.7643
2022-09-28 07:25:59.941150464+00:00	27.7662
2022-09-28 07:26:02.936274688+00:00	27.7682
2022-09-28 07:26:05.937334272+00:00	27.7701
2022-09-28 07:26:08.929952+00:00	27.7739
2022-09-28 07:26:11.928494336+00:00	27.7778
2022-09-28 07:26:14.922364672+00:00	27.7816
2022-09-28 07:26:17.920351488+00:00	27.7835
2022-09-28 07:26:20.923156480+00:00	27.7855
2022-09-28 07:26:23.917649408+00:00	27.7893
2022-09-28 07:26:26.912406016+00:00	27.7932
2022-09-28 07:26:29.907724288+00:00	27.7951
2022-09-28 07:26:32.913282560+00:00	27.7989
2022-09-28 07:26:35.902660352+00:00	27.8028
2022-09-28 07:26:38.898040832+00:00	27.8047
2022-09-28 07:26:41.894824448+00:00	27.8105
2022-09-28 07:26:44.893210624+00:00	27.8162
2022-09-28 07:26:47.897286912+00:00	27.8201
2022-09-28 07:26:50.888371712+00:00	27.8239
2022-09-28 07:26:53.885344+00:00	27.8297
2022-09-28 07:26:56.878854144+00:00	27.8354
2022-09-28 07:26:59.875947776+00:00	27.8393
2022-09-28 07:27:02.872511232+00:00	27.8431
2022-09-28 07:27:05.869550592+00:00	27.8451
2022-09-28 07:27:08.869030400+00:00	27.8489
2022-09-28 07:27:11.865879808+00:00	27.8527
2022-09-28 07:27:14.859970304+00:00	27.8566
2022-09-28 07:27:17.859471104+00:00	27.8585
2022-09-28 07:27:20.856205056+00:00	27.8604
2022-09-28 07:27:23.853288448+00:00	27.8604
2022-09-28 07:27:26.849776896+00:00	27.8624
2022-09-28 07:27:29.843982336+00:00	27.8643
2022-09-28 07:27:32.844329216+00:00	27.8643
2022-09-28 07:27:35.835799808+00:00	27.8643
2022-09-28 07:27:38.837929472+00:00	27.8681
2022-09-28 07:27:42.163974400+00:00	27.87
2022-09-28 07:27:45.159054848+00:00	27.872
2022-09-28 07:27:48.157550336+00:00	27.8739
2022-09-28 07:27:51.154440192+00:00	27.8777
2022-09-28 07:27:54.156731904+00:00	27.8797
2022-09-28 07:27:57.150993920+00:00	27.8797
2022-09-28 07:28:00.144840448+00:00	27.8816
2022-09-28 07:28:03.145028352+00:00	27.8854
2022-09-28 07:28:06.138589440+00:00	27.8893
2022-09-28 07:28:09.136998912+00:00	27.8931
2022-09-28 07:28:12.136499456+00:00	27.895
2022-09-28 07:28:15.128893440+00:00	27.897
2022-09-28 07:28:18.127237120+00:00	27.8989
2022-09-28 07:28:21.122309632+00:00	27.8989
2022-09-28 07:28:24.123086080+00:00	27.8989
2022-09-28 07:28:27.116029440+00:00	27.9008
2022-09-28 07:28:30.121824512+00:00	27.9027
2022-09-28 07:28:33.109632+00:00	27.9047
2022-09-28 07:28:36.108005120+00:00	27.9066
2022-09-28 07:28:39.103337472+00:00	27.9066
2022-09-28 07:28:42.104041728+00:00	27.9066
2022-09-28 07:28:45.097160448+00:00	27.9066
2022-09-28 07:28:48.099604992+00:00	27.9066
2022-09-28 07:28:51.099365120+00:00	27.9085
2022-09-28 07:28:54.090045184+00:00	27.9104
2022-09-28 07:28:57.086079232+00:00	27.9104
2022-09-28 07:29:00.082530816+00:00	27.9123
2022-09-28 07:29:03.080867584+00:00	27.9143
2022-09-28 07:29:06.074610688+00:00	27.9162
2022-09-28 07:29:09.072913408+00:00	27.9162
2022-09-28 07:29:12.087422464+00:00	27.9181
2022-09-28 07:29:15.065095168+00:00	27.9181
2022-09-28 07:29:18.070631424+00:00	27.9181
2022-09-28 07:29:21.060077312+00:00	27.92
2022-09-28 07:29:24.055581952+00:00	27.92
2022-09-28 07:29:27.052211968+00:00	27.92
2022-09-28 07:29:30.049092096+00:00	27.92
2022-09-28 07:29:33.045967104+00:00	27.92
2022-09-28 07:29:36.045522432+00:00	27.92
2022-09-28 07:29:39.041671424+00:00	27.922
2022-09-28 07:29:42.031994112+00:00	27.922
2022-09-28 07:29:45.033149440+00:00	27.922
2022-09-28 07:29:48.029839872+00:00	27.922
2022-09-28 07:29:51.028223488+00:00	27.9239
2022-09-28 07:29:54.023849472+00:00	27.9258
2022-09-28 07:29:57.022621440+00:00	27.9277
2022-09-28 07:30:00.017083392+00:00	27.9296
2022-09-28 07:30:03.015508480+00:00	27.9316
2022-09-28 07:30:06.010621440+00:00	27.9335
2022-09-28 07:30:09.009107712+00:00	27.9354
2022-09-28 07:30:12.009867520+00:00	27.9354
2022-09-28 07:30:15.001265408+00:00	27.9354
2022-09-28 07:30:17.999730176+00:00	27.9373
2022-09-28 07:30:20.993512192+00:00	27.9393
2022-09-28 07:30:23.991602432+00:00	27.9393
2022-09-28 07:30:26.988831744+00:00	27.9393
2022-09-28 07:30:29.986702336+00:00	27.9412
2022-09-28 07:30:32.981501696+00:00	27.9412
2022-09-28 07:30:35.978908160+00:00	27.9412
2022-09-28 07:30:38.975592960+00:00	27.9412
2022-09-28 07:30:41.972362752+00:00	27.9412
2022-09-28 07:30:44.970843136+00:00	27.9412
2022-09-28 07:30:47.966127360+00:00	27.9412
2022-09-28 07:30:50.964602624+00:00	27.9412
2022-09-28 07:30:53.961227776+00:00	27.9412
2022-09-28 07:30:56.956617728+00:00	27.9412
2022-09-28 07:30:59.954933760+00:00	27.9412
2022-09-28 07:31:02.953795584+00:00	27.9412
2022-09-28 07:31:05.948521984+00:00	27.9412
2022-09-28 07:31:08.943730176+00:00	27.9412
2022-09-28 07:31:11.949312768+00:00	27.9412
2022-09-28 07:31:14.937371136+00:00	27.9412
2022-09-28 07:31:17.935400704+00:00	27.9412
2022-09-28 07:31:20.933382144+00:00	27.9412
2022-09-28 07:31:23.938721536+00:00	27.9412
2022-09-28 07:31:26.924681728+00:00	27.9412
2022-09-28 07:31:29.921442048+00:00	27.9412
2022-09-28 07:31:32.918200064+00:00	27.9412
2022-09-28 07:31:35.914998784+00:00	27.9412
2022-09-28 07:31:38.914017280+00:00	27.9431
2022-09-28 07:31:41.911659008+00:00	27.945
2022-09-28 07:31:44.914302720+00:00	27.9469
2022-09-28 07:31:47.902524672+00:00	27.9489
2022-09-28 07:31:50.899012864+00:00	27.9508
2022-09-28 07:31:53.895875584+00:00	27.9527
2022-09-28 07:31:56.892738816+00:00	27.9527
2022-09-28 07:31:59.889393664+00:00	27.9546
2022-09-28 07:32:02.886279168+00:00	27.9566
2022-09-28 07:32:05.883561984+00:00	27.9585
2022-09-28 07:32:08.883186944+00:00	27.9604
2022-09-28 07:32:11.878619904+00:00	27.9623
2022-09-28 07:32:14.876556800+00:00	27.9642
2022-09-28 07:32:17.870481408+00:00	27.9642
2022-09-28 07:32:20.868825600+00:00	27.9642
2022-09-28 07:32:23.865666304+00:00	27.9642
2022-09-28 07:32:26.862149632+00:00	27.9642
2022-09-28 07:32:29.867875584+00:00	27.9642
2022-09-28 07:32:32.854469632+00:00	27.9642
2022-09-28 07:32:35.851438336+00:00	27.9662
2022-09-28 07:32:38.848594176+00:00	27.9681
2022-09-28 07:32:41.844928512+00:00	27.97
2022-09-28 07:32:44.845276160+00:00	27.9719
2022-09-28 07:32:47.838595072+00:00	27.9739
2022-09-28 07:32:51.164765440+00:00	27.9758
2022-09-28 07:32:53.833520384+00:00	27.9777
2022-09-28 07:32:57.161851904+00:00	27.9796
2022-09-28 07:33:00.160269568+00:00	27.9815
2022-09-28 07:33:03.155386368+00:00	27.9835
2022-09-28 07:33:06.152219904+00:00	27.9854
2022-09-28 07:33:09.149008640+00:00	27.9873
2022-09-28 07:33:12.144304640+00:00	27.9873
2022-09-28 07:33:15.142631168+00:00	27.9892
2022-09-28 07:33:18.138745088+00:00	27.9912
2022-09-28 07:33:21.136253184+00:00	27.9931
2022-09-28 07:33:24.131343104+00:00	27.995
2022-09-28 07:33:27.131704064+00:00	27.9969
2022-09-28 07:33:30.135808512+00:00	27.9988
2022-09-28 07:33:33.123760128+00:00	28.0027
2022-09-28 07:33:36.123624704+00:00	28.0065
2022-09-28 07:33:39.118718976+00:00	28.0104
2022-09-28 07:33:42.115755776+00:00	28.0142
2022-09-28 07:33:45.110610432+00:00	28.0219
2022-09-28 07:33:48.109006848+00:00	28.0296
2022-09-28 07:33:51.105956096+00:00	28.0334
2022-09-28 07:33:54.101024256+00:00	28.0373
2022-09-28 07:33:57.099584768+00:00	28.0411
2022-09-28 07:34:00.096275968+00:00	28.045
2022-09-28 07:34:03.091476224+00:00	28.0488
2022-09-28 07:34:06.086786816+00:00	28.0527
2022-09-28 07:34:09.088480512+00:00	28.0565
2022-09-28 07:34:12.082189568+00:00	28.0623
2022-09-28 07:34:15.078957824+00:00	28.0681
2022-09-28 07:34:18.079407616+00:00	28.0738
2022-09-28 07:34:21.072558080+00:00	28.0757
2022-09-28 07:34:24.069681920+00:00	28.0757
2022-09-28 07:34:27.068341504+00:00	28.0777
2022-09-28 07:34:30.066771456+00:00	28.0815
2022-09-28 07:34:33.065441792+00:00	28.0834
2022-09-28 07:34:36.056470784+00:00	28.0854
2022-09-28 07:34:39.053417472+00:00	28.0873
2022-09-28 07:34:42.048457472+00:00	28.093
2022-09-28 07:34:45.046130944+00:00	28.0988
2022-09-28 07:34:48.043738368+00:00	28.1046
2022-09-28 07:34:51.040847616+00:00	28.1084
2022-09-28 07:34:54.046356480+00:00	28.1123
2022-09-28 07:34:57.034276608+00:00	28.1142
2022-09-28 07:35:00.029339136+00:00	28.1161
2022-09-28 07:35:03.029294592+00:00	28.118
2022-09-28 07:35:06.025031680+00:00	28.12
2022-09-28 07:35:09.023132160+00:00	28.12
2022-09-28 07:35:12.020375296+00:00	28.12
2022-09-28 07:35:15.016446976+00:00	28.12
2022-09-28 07:35:18.011992576+00:00	28.12
2022-09-28 07:35:21.008550400+00:00	28.118
2022-09-28 07:35:24.006984448+00:00	28.1161
2022-09-28 07:35:27.002190848+00:00	28.1142
2022-09-28 07:35:29.997364224+00:00	28.1123
2022-09-28 07:35:32.995837696+00:00	28.1103
2022-09-28 07:35:35.992776448+00:00	28.1084
2022-09-28 07:35:38.991101184+00:00	28.1065
2022-09-28 07:35:41.984696832+00:00	28.1046
2022-09-28 07:35:44.991971584+00:00	28.1046
2022-09-28 07:35:47.978848256+00:00	28.1027
2022-09-28 07:35:50.985960192+00:00	28.1007
2022-09-28 07:35:53.977082624+00:00	28.0988
2022-09-28 07:35:56.971650560+00:00	28.0969
2022-09-28 07:35:59.965457408+00:00	28.095
2022-09-28 07:36:02.963869184+00:00	28.093
2022-09-28 07:36:05.969598208+00:00	28.0892
2022-09-28 07:36:08.958985216+00:00	28.0854
2022-09-28 07:36:11.957982720+00:00	28.0815
2022-09-28 07:36:14.952655616+00:00	28.0777
2022-09-28 07:36:17.945561344+00:00	28.07
2022-09-28 07:36:20.944816128+00:00	28.0623
2022-09-28 07:36:23.943297024+00:00	28.0584
2022-09-28 07:36:26.938430720+00:00	28.0546
2022-09-28 07:36:29.935435520+00:00	28.0507
2022-09-28 07:36:32.931443200+00:00	28.0469
2022-09-28 07:36:35.939593728+00:00	28.0431
2022-09-28 07:36:38.926233088+00:00	28.0392
2022-09-28 07:36:41.922505472+00:00	28.0354
2022-09-28 07:36:44.922285824+00:00	28.0277
2022-09-28 07:36:47.915978496+00:00	28.02
2022-09-28 07:36:50.912910336+00:00	28.0123
2022-09-28 07:36:53.913206016+00:00	28.0085
2022-09-28 07:36:56.908015616+00:00	28.0065
2022-09-28 07:36:59.903218432+00:00	28.0027
2022-09-28 07:37:02.903163392+00:00	27.9988
2022-09-28 07:37:05.898371328+00:00	27.995
2022-09-28 07:37:08.901110784+00:00	27.9912
2022-09-28 07:37:11.892677888+00:00	27.9873
2022-09-28 07:37:14.891561216+00:00	27.9815
2022-09-28 07:37:17.894939392+00:00	27.9758
2022-09-28 07:37:20.881162496+00:00	27.97
2022-09-28 07:37:23.880440832+00:00	27.9681
2022-09-28 07:37:26.878196224+00:00	27.9662
2022-09-28 07:37:29.880677120+00:00	27.9662
2022-09-28 07:37:32.869662208+00:00	27.9642
2022-09-28 07:37:35.864895744+00:00	27.9623
2022-09-28 07:37:38.861664256+00:00	27.9604
2022-09-28 07:37:41.858557696+00:00	27.9585
2022-09-28 07:37:44.855356160+00:00	27.9585
2022-09-28 07:37:47.851137024+00:00	27.9585
2022-09-28 07:37:50.848958720+00:00	27.9566
2022-09-28 07:37:53.846394368+00:00	27.9566
2022-09-28 07:37:56.839876096+00:00	27.9566
2022-09-28 07:37:59.839737856+00:00	27.9566
2022-09-28 07:38:02.836578560+00:00	27.9566
2022-09-28 07:38:06.169768960+00:00	27.9566
2022-09-28 07:38:09.162724608+00:00	27.9566
2022-09-28 07:38:12.158550528+00:00	27.9566
2022-09-28 07:38:15.156483328+00:00	27.9566
2022-09-28 07:38:18.153227008+00:00	27.9566
2022-09-28 07:38:21.150109696+00:00	27.9566
2022-09-28 07:38:24.148364800+00:00	27.9566
2022-09-28 07:38:27.144606976+00:00	27.9566
2022-09-28 07:38:30.142069504+00:00	27.9566
2022-09-28 07:38:33.137374976+00:00	27.9566
2022-09-28 07:38:36.137850880+00:00	27.9566
2022-09-28 07:38:39.132584192+00:00	27.9566
2022-09-28 07:38:42.127844096+00:00	27.9566
2022-09-28 07:38:45.124495360+00:00	27.9546
2022-09-28 07:38:48.126135552+00:00	27.9546
2022-09-28 07:38:51.120249344+00:00	27.9527
2022-09-28 07:38:54.115004672+00:00	27.9527
2022-09-28 07:38:57.110045952+00:00	27.9508
2022-09-28 07:39:00.108526848+00:00	27.9489
2022-09-28 07:39:03.106968320+00:00	27.9469
2022-09-28 07:39:06.102279936+00:00	27.9469
2022-09-28 07:39:09.098899968+00:00	27.9469
2022-09-28 07:39:12.095858176+00:00	27.9469
2022-09-28 07:39:15.090989824+00:00	27.9469
2022-09-28 07:39:18.089749760+00:00	27.9469
2022-09-28 07:39:21.090024448+00:00	27.9469
2022-09-28 07:39:24.086896128+00:00	27.9469
2022-09-28 07:39:27.078506240+00:00	27.9469
2022-09-28 07:39:30.075038976+00:00	27.9469
2022-09-28 07:39:33.073412352+00:00	27.9469
2022-09-28 07:39:36.070174976+00:00	27.9469
2022-09-28 07:39:39.066446336+00:00	27.9469
2022-09-28 07:39:42.067168512+00:00	27.9469
2022-09-28 07:39:45.062162944+00:00	27.9469
2022-09-28 07:39:48.065465856+00:00	27.945
2022-09-28 07:39:51.052770560+00:00	27.9431
2022-09-28 07:39:54.052733440+00:00	27.9412
2022-09-28 07:39:57.046391552+00:00	27.9393
2022-09-28 07:40:00.046347264+00:00	27.9373
2022-09-28 07:40:03.041522432+00:00	27.9354
2022-09-28 07:40:06.039894528+00:00	27.9354
2022-09-28 07:40:09.038012416+00:00	27.9354
2022-09-28 07:40:12.031940096+00:00	27.9354
2022-09-28 07:40:15.030336+00:00	27.9354
2022-09-28 07:40:18.025580032+00:00	27.9335
2022-09-28 07:40:21.022382592+00:00	27.9316
2022-09-28 07:40:24.018520064+00:00	27.9316
2022-09-28 07:40:27.019575040+00:00	27.9316
2022-09-28 07:40:30.014391040+00:00	27.9316
2022-09-28 07:40:33.018629888+00:00	27.9316
2022-09-28 07:40:36.008006912+00:00	27.9316
2022-09-28 07:40:39.001620224+00:00	27.9316
2022-09-28 07:40:42.001565184+00:00	27.9316
2022-09-28 07:40:44.996938240+00:00	27.9316
2022-09-28 07:40:47.995239168+00:00	27.9316
2022-09-28 07:40:50.991994624+00:00	27.9335
2022-09-28 07:40:53.987275008+00:00	27.9354
2022-09-28 07:40:56.985670656+00:00	27.9373
2022-09-28 07:40:59.982371840+00:00	27.9373
2022-09-28 07:41:02.980675328+00:00	27.9373
2022-09-28 07:41:05.976385792+00:00	27.9373
2022-09-28 07:41:08.971191296+00:00	27.9393
2022-09-28 07:41:11.969641472+00:00	27.9412
2022-09-28 07:41:14.964794624+00:00	27.9412
2022-09-28 07:41:17.964718592+00:00	27.9431
2022-09-28 07:41:20.958443008+00:00	27.945
2022-09-28 07:41:23.955484672+00:00	27.9489
2022-09-28 07:41:26.956159488+00:00	27.9508
2022-09-28 07:41:29.948945664+00:00	27.9546
2022-09-28 07:41:32.945756416+00:00	27.9585
2022-09-28 07:41:35.942677504+00:00	27.9623
2022-09-28 07:41:38.939324672+00:00	27.9642
2022-09-28 07:41:41.936277504+00:00	27.9662
2022-09-28 07:41:44.935928064+00:00	27.9681
2022-09-28 07:41:47.930110208+00:00	27.97
2022-09-28 07:41:50.928189184+00:00	27.9719
2022-09-28 07:41:53.923702272+00:00	27.9739
2022-09-28 07:41:56.920148736+00:00	27.9758
2022-09-28 07:41:59.917319424+00:00	27.9777
2022-09-28 07:42:02.925451776+00:00	27.9777
2022-09-28 07:42:05.910895616+00:00	27.9777
2022-09-28 07:42:08.909203456+00:00	27.9796
2022-09-28 07:42:11.904376576+00:00	27.9796
2022-09-28 07:42:14.905001728+00:00	27.9796
2022-09-28 07:42:17.898180352+00:00	27.9796
2022-09-28 07:42:20.898984192+00:00	27.9796
2022-09-28 07:42:23.891436544+00:00	27.9796
2022-09-28 07:42:26.886985728+00:00	27.9815
2022-09-28 07:42:29.890104832+00:00	27.9815
2022-09-28 07:42:32.881862656+00:00	27.9815
2022-09-28 07:42:35.880585216+00:00	27.9835
2022-09-28 07:42:38.875616512+00:00	27.9835
2022-09-28 07:42:41.876696576+00:00	27.9835
2022-09-28 07:42:44.869194496+00:00	27.9835
2022-09-28 07:42:47.864462592+00:00	27.9835
2022-09-28 07:42:50.864427520+00:00	27.9835
2022-09-28 07:42:53.859837440+00:00	27.9835
2022-09-28 07:42:56.856472576+00:00	27.9835
2022-09-28 07:42:59.855540480+00:00	27.9835
2022-09-28 07:43:02.849942528+00:00	27.9835
2022-09-28 07:43:05.850350592+00:00	27.9835
2022-09-28 07:43:08.843903232+00:00	27.9835
2022-09-28 07:43:11.838888960+00:00	27.9854
2022-09-28 07:43:14.838953984+00:00	27.9854
2022-09-28 07:43:17.834430464+00:00	27.9854
2022-09-28 07:43:21.166894080+00:00	27.9873
2022-09-28 07:43:24.162109696+00:00	27.9873
2022-09-28 07:43:27.157510400+00:00	27.9873
2022-09-28 07:43:30.154232576+00:00	27.9873
2022-09-28 07:43:33.149395200+00:00	27.9892
2022-09-28 07:43:36.151204608+00:00	27.9912
2022-09-28 07:43:39.145461504+00:00	27.995
2022-09-28 07:43:42.147474176+00:00	27.9969
2022-09-28 07:43:45.138419200+00:00	27.9988
2022-09-28 07:43:48.148209152+00:00	28.0027
2022-09-28 07:43:51.132036096+00:00	28.0065
2022-09-28 07:43:54.127817984+00:00	28.0085
2022-09-28 07:43:57.128687104+00:00	28.0104
2022-09-28 07:44:00.123852544+00:00	28.0123
2022-09-28 07:44:03.120962560+00:00	28.0142
2022-09-28 07:44:06.115977728+00:00	28.0161
2022-09-28 07:44:09.111090176+00:00	28.0181
2022-09-28 07:44:12.109569792+00:00	28.02
2022-09-28 07:44:15.108037120+00:00	28.0219
2022-09-28 07:44:18.105093120+00:00	28.0277
2022-09-28 07:44:21.112692480+00:00	28.0296
2022-09-28 07:44:24.100532224+00:00	28.0315
2022-09-28 07:44:27.093808896+00:00	28.0334
2022-09-28 07:44:30.090464512+00:00	28.0354
2022-09-28 07:44:33.085744896+00:00	28.0354
2022-09-28 07:44:36.085653248+00:00	28.0373
2022-09-28 07:44:39.079290624+00:00	28.0411
2022-09-28 07:44:42.079184384+00:00	28.0431
2022-09-28 07:44:45.074616320+00:00	28.0469
2022-09-28 07:44:48.072876032+00:00	28.0507
2022-09-28 07:44:51.069576960+00:00	28.0546
2022-09-28 07:44:54.067618560+00:00	28.0623
2022-09-28 07:44:57.063254784+00:00	28.07
2022-09-28 07:45:00.062283264+00:00	28.0719
2022-09-28 07:45:03.053800704+00:00	28.0796
2022-09-28 07:45:06.052151296+00:00	28.0873
2022-09-28 07:45:09.049122560+00:00	28.093
2022-09-28 07:45:12.045760768+00:00	28.1007
2022-09-28 07:45:15.044940288+00:00	28.1084
2022-09-28 07:45:18.038153984+00:00	28.1161
2022-09-28 07:45:21.036236800+00:00	28.1238
2022-09-28 07:45:24.034539776+00:00	28.1315
2022-09-28 07:45:27.038454784+00:00	28.1353
2022-09-28 07:45:30.024713216+00:00	28.143
2022-09-28 07:45:33.023436288+00:00	28.1507
2022-09-28 07:45:36.020145152+00:00	28.1546
2022-09-28 07:45:39.026021120+00:00	28.1584
2022-09-28 07:45:42.017481472+00:00	28.1622
2022-09-28 07:45:45.012214784+00:00	28.168
2022-09-28 07:45:48.007429632+00:00	28.1719
2022-09-28 07:45:51.006868480+00:00	28.1757
2022-09-28 07:45:54.001078528+00:00	28.1776
2022-09-28 07:45:56.999398144+00:00	28.1795
2022-09-28 07:45:59.995256064+00:00	28.1815
2022-09-28 07:46:02.993141760+00:00	28.1834
2022-09-28 07:46:05.992016384+00:00	28.1853
2022-09-28 07:46:08.985138176+00:00	28.1872
2022-09-28 07:46:11.981950208+00:00	28.1872
2022-09-28 07:46:14.974448384+00:00	28.1872
2022-09-28 07:46:17.977738496+00:00	28.1872
2022-09-28 07:46:20.969582848+00:00	28.1872
2022-09-28 07:46:23.969026048+00:00	28.1872
2022-09-28 07:46:26.968094464+00:00	28.1872
2022-09-28 07:46:29.964335360+00:00	28.1853
2022-09-28 07:46:32.970770688+00:00	28.1834
2022-09-28 07:46:35.956733952+00:00	28.1815
2022-09-28 07:46:38.953313024+00:00	28.1795
2022-09-28 07:46:41.950202880+00:00	28.1776
2022-09-28 07:46:44.946919424+00:00	28.1757
2022-09-28 07:46:47.947032064+00:00	28.1738
2022-09-28 07:46:50.942509568+00:00	28.168
2022-09-28 07:46:53.940107520+00:00	28.168
2022-09-28 07:46:56.935578368+00:00	28.168
2022-09-28 07:46:59.937325056+00:00	28.168
2022-09-28 07:47:02.927672832+00:00	28.1719
2022-09-28 07:47:05.924531200+00:00	28.1776
2022-09-28 07:47:08.922827264+00:00	28.1834
2022-09-28 07:47:11.918051328+00:00	28.1815
2022-09-28 07:47:14.915328512+00:00	28.1815
2022-09-28 07:47:17.910816+00:00	28.1795
2022-09-28 07:47:20.910374656+00:00	28.1776
2022-09-28 07:47:23.906968576+00:00	28.1757
2022-09-28 07:47:26.902624+00:00	28.1699
2022-09-28 07:47:29.899135488+00:00	28.1642
2022-09-28 07:47:32.895826176+00:00	28.1622
2022-09-28 07:47:35.893705728+00:00	28.1565
2022-09-28 07:47:38.889391616+00:00	28.1507
2022-09-28 07:47:41.886401280+00:00	28.1449
2022-09-28 07:47:44.896112128+00:00	28.1392
2022-09-28 07:47:47.881248256+00:00	28.1334
2022-09-28 07:47:50.876585216+00:00	28.1276
2022-09-28 07:47:53.873373440+00:00	28.1219
2022-09-28 07:47:56.871101184+00:00	28.1161
2022-09-28 07:47:59.867017216+00:00	28.1142
2022-09-28 07:48:02.863842304+00:00	28.1084
2022-09-28 07:48:05.864499712+00:00	28.1027
2022-09-28 07:48:08.857510656+00:00	28.0988
2022-09-28 07:48:11.855816960+00:00	28.095
2022-09-28 07:48:14.851010304+00:00	28.0911
2022-09-28 07:48:17.848403712+00:00	28.0834
2022-09-28 07:48:20.844690688+00:00	28.0796
2022-09-28 07:48:23.841485056+00:00	28.0757
2022-09-28 07:48:26.838472960+00:00	28.0719
2022-09-28 07:48:29.844655872+00:00	28.0681
2022-09-28 07:48:33.164578816+00:00	28.0661
2022-09-28 07:48:36.161594624+00:00	28.0642
2022-09-28 07:48:39.157213184+00:00	28.0623
2022-09-28 07:48:42.157569536+00:00	28.0604
2022-09-28 07:48:45.155139840+00:00	28.0565
2022-09-28 07:48:48.158963712+00:00	28.0527
2022-09-28 07:48:51.145820672+00:00	28.0488
2022-09-28 07:48:54.153762560+00:00	28.045
2022-09-28 07:48:57.141042432+00:00	28.0411
2022-09-28 07:49:00.142926848+00:00	28.0392
2022-09-28 07:49:03.133125376+00:00	28.0392
2022-09-28 07:49:06.129780224+00:00	28.0392
2022-09-28 07:49:09.128253184+00:00	28.0392
2022-09-28 07:49:12.123750656+00:00	28.0392
2022-09-28 07:49:15.128610560+00:00	28.0392
2022-09-28 07:49:18.118666240+00:00	28.0392
2022-09-28 07:49:21.113853696+00:00	28.0392
2022-09-28 07:49:24.112185344+00:00	28.0392
2022-09-28 07:49:27.107506944+00:00	28.0373
2022-09-28 07:49:30.116070912+00:00	28.0354
2022-09-28 07:49:33.100938752+00:00	28.0334
2022-09-28 07:49:36.098004480+00:00	28.0296
2022-09-28 07:49:39.094648576+00:00	28.0258
2022-09-28 07:49:42.091450112+00:00	28.0219
2022-09-28 07:49:45.089880320+00:00	28.0238
2022-09-28 07:49:48.085184256+00:00	28.0219
2022-09-28 07:49:51.081897216+00:00	28.0219
2022-09-28 07:49:54.083629056+00:00	28.0219
2022-09-28 07:49:57.076990720+00:00	28.0219
2022-09-28 07:50:00.077303808+00:00	28.0219
2022-09-28 07:50:03.068418560+00:00	28.0219
2022-09-28 07:50:06.065937408+00:00	28.0219
2022-09-28 07:50:09.062793216+00:00	28.0219
2022-09-28 07:50:12.059652096+00:00	28.0219
2022-09-28 07:50:15.056380160+00:00	28.0219
2022-09-28 07:50:18.051568128+00:00	28.0219
2022-09-28 07:50:21.050267136+00:00	28.0219
2022-09-28 07:50:24.045394944+00:00	28.0219
2022-09-28 07:50:27.045430784+00:00	28.02
2022-09-28 07:50:30.042059008+00:00	28.0181
2022-09-28 07:50:33.039356928+00:00	28.0161
2022-09-28 07:50:36.034409216+00:00	28.0142
2022-09-28 07:50:39.032251648+00:00	28.0142
2022-09-28 07:50:42.026051584+00:00	28.0161
2022-09-28 07:50:45.027756288+00:00	28.0181
2022-09-28 07:50:48.021457152+00:00	28.02
2022-09-28 07:50:51.020961280+00:00	28.0219
2022-09-28 07:50:54.014914560+00:00	28.0238
2022-09-28 07:50:57.011548416+00:00	28.0258
2022-09-28 07:51:00.010050304+00:00	28.0277
2022-09-28 07:51:03.002361600+00:00	28.0296
2022-09-28 07:51:06.002255872+00:00	28.0315
2022-09-28 07:51:09.000578560+00:00	28.0315
2022-09-28 07:51:11.995791872+00:00	28.0315
2022-09-28 07:51:14.997759744+00:00	28.0315
2022-09-28 07:51:17.993127168+00:00	28.0354
2022-09-28 07:51:20.984910336+00:00	28.0373
2022-09-28 07:51:23.986700288+00:00	28.0392
2022-09-28 07:51:26.988847104+00:00	28.0411
2022-09-28 07:51:29.976552448+00:00	28.0431
2022-09-28 07:51:32.974529280+00:00	28.0431
2022-09-28 07:51:35.970132480+00:00	28.0431
2022-09-28 07:51:38.970608640+00:00	28.0431
2022-09-28 07:51:41.962308096+00:00	28.0411
2022-09-28 07:51:44.961050880+00:00	28.0392
2022-09-28 07:51:47.958999040+00:00	28.0392
2022-09-28 07:51:50.954315264+00:00	28.0392
2022-09-28 07:51:53.951014912+00:00	28.0392
2022-09-28 07:51:56.947994112+00:00	28.0392
2022-09-28 07:51:59.944632320+00:00	28.0411
2022-09-28 07:52:02.941371904+00:00	28.0411
2022-09-28 07:52:05.938262784+00:00	28.0431
2022-09-28 07:52:08.936562176+00:00	28.0431
2022-09-28 07:52:11.931986432+00:00	28.0431
2022-09-28 07:52:14.932502528+00:00	28.0431
2022-09-28 07:52:17.930779136+00:00	28.0411
2022-09-28 07:52:20.924363008+00:00	28.0411
2022-09-28 07:52:23.929148928+00:00	28.0411
2022-09-28 07:52:26.917759744+00:00	28.0411
2022-09-28 07:52:29.912847104+00:00	28.0411
2022-09-28 07:52:32.911226624+00:00	28.0411
2022-09-28 07:52:35.906747904+00:00	28.0411
2022-09-28 07:52:38.903217408+00:00	28.0411
2022-09-28 07:52:41.899978240+00:00	28.0411
2022-09-28 07:52:44.896738304+00:00	28.0411
2022-09-28 07:52:47.893870336+00:00	28.0431
2022-09-28 07:52:50.890570752+00:00	28.0431
2022-09-28 07:52:53.890648576+00:00	28.0431
2022-09-28 07:52:56.887038976+00:00	28.045
2022-09-28 07:52:59.882366208+00:00	28.0488
2022-09-28 07:53:02.878737152+00:00	28.0527
2022-09-28 07:53:05.874678784+00:00	28.0565
2022-09-28 07:53:08.871302400+00:00	28.0604
2022-09-28 07:53:11.868172032+00:00	28.0623
2022-09-28 07:53:14.864965120+00:00	28.0642
2022-09-28 07:53:17.862019328+00:00	28.0642
2022-09-28 07:53:20.857323008+00:00	28.0642
2022-09-28 07:53:23.852418816+00:00	28.0642
2022-09-28 07:53:26.853762560+00:00	28.0661
2022-09-28 07:53:29.848870400+00:00	28.0661
2022-09-28 07:53:32.846114816+00:00	28.0661
2022-09-28 07:53:35.844058112+00:00	28.0661
2022-09-28 07:53:38.843075072+00:00	28.0623
2022-09-28 07:53:41.838345472+00:00	28.0604
2022-09-28 07:53:44.834566656+00:00	28.0584
2022-09-28 07:53:48.163150336+00:00	28.0565
2022-09-28 07:53:51.158521856+00:00	28.0527
2022-09-28 07:53:54.156315648+00:00	28.0507
2022-09-28 07:53:57.154659328+00:00	28.0507
2022-09-28 07:54:00.151490816+00:00	28.0488
2022-09-28 07:54:03.148378880+00:00	28.0469
2022-09-28 07:54:06.143445248+00:00	28.045
2022-09-28 07:54:09.142291200+00:00	28.0431
2022-09-28 07:54:12.135577088+00:00	28.0411
2022-09-28 07:54:15.137009664+00:00	28.0411
2022-09-28 07:54:18.130793216+00:00	28.0411
2022-09-28 07:54:21.129251840+00:00	28.0392
2022-09-28 07:54:24.127785728+00:00	28.0392
2022-09-28 07:54:27.122915328+00:00	28.0392
2022-09-28 07:54:30.120931584+00:00	28.0373
2022-09-28 07:54:33.112777728+00:00	28.0334
2022-09-28 07:54:36.114661632+00:00	28.0315
2022-09-28 07:54:39.111521024+00:00	28.0277
2022-09-28 07:54:42.107436800+00:00	28.0238
2022-09-28 07:54:45.104859648+00:00	28.02
2022-09-28 07:54:48.098754816+00:00	28.0161
2022-09-28 07:54:51.098701056+00:00	28.0142
2022-09-28 07:54:54.094098176+00:00	28.0123
2022-09-28 07:54:57.087753216+00:00	28.0104
2022-09-28 07:55:00.087772672+00:00	28.0085
2022-09-28 07:55:03.084614400+00:00	28.0065
2022-09-28 07:55:06.080157440+00:00	28.0046
2022-09-28 07:55:09.076520192+00:00	28.0027
2022-09-28 07:55:12.073217024+00:00	28.0008
2022-09-28 07:55:15.073697024+00:00	27.9988
2022-09-28 07:55:18.066831360+00:00	27.9969
2022-09-28 07:55:21.062451712+00:00	27.9931
2022-09-28 07:55:24.060506624+00:00	27.9912
2022-09-28 07:55:27.058768896+00:00	27.9892
2022-09-28 07:55:30.057744896+00:00	27.9854
2022-09-28 07:55:33.050900224+00:00	27.9815
2022-09-28 07:55:36.049589504+00:00	27.9777
2022-09-28 07:55:39.044725760+00:00	27.9739
2022-09-28 07:55:42.042990080+00:00	27.97
2022-09-28 07:55:45.038299648+00:00	27.9662
2022-09-28 07:55:48.035222272+00:00	27.9623
2022-09-28 07:55:51.031972352+00:00	27.9604
2022-09-28 07:55:54.028650240+00:00	27.9585
2022-09-28 07:55:57.027071744+00:00	27.9566
2022-09-28 07:56:00.023818752+00:00	27.9527
2022-09-28 07:56:03.020358656+00:00	27.9527
2022-09-28 07:56:06.017630464+00:00	27.9508
2022-09-28 07:56:09.012825088+00:00	27.9489
2022-09-28 07:56:12.009457664+00:00	27.9489
2022-09-28 07:56:15.006422016+00:00	27.9489
2022-09-28 07:56:18.005210368+00:00	27.9489
2022-09-28 07:56:21.000135168+00:00	27.9489
2022-09-28 07:56:23.994051584+00:00	27.9489
2022-09-28 07:56:26.995232256+00:00	27.9489
2022-09-28 07:56:29.990284032+00:00	27.9469
2022-09-28 07:56:32.987255552+00:00	27.9469
2022-09-28 07:56:35.987390464+00:00	27.9469
2022-09-28 07:56:38.980709632+00:00	27.9469
2022-09-28 07:56:41.979218688+00:00	27.9469
2022-09-28 07:56:44.972807936+00:00	27.9469
2022-09-28 07:56:47.969510912+00:00	27.9469
2022-09-28 07:56:50.970229504+00:00	27.9469
2022-09-28 07:56:53.965036288+00:00	27.9489
2022-09-28 07:56:56.961548544+00:00	27.9469
2022-09-28 07:56:59.963993600+00:00	27.945
2022-09-28 07:57:02.964037376+00:00	27.945
2022-09-28 07:57:05.953645824+00:00	27.945
2022-09-28 07:57:08.952475136+00:00	27.945
2022-09-28 07:57:11.945692416+00:00	27.9469
2022-09-28 07:57:14.940776448+00:00	27.9469
2022-09-28 07:57:17.939256064+00:00	27.9469
2022-09-28 07:57:20.936083200+00:00	27.9489
2022-09-28 07:57:23.932928256+00:00	27.9508
2022-09-28 07:57:26.929664512+00:00	27.9527
2022-09-28 07:57:29.928173312+00:00	27.9527
2022-09-28 07:57:32.923600896+00:00	27.9527
2022-09-28 07:57:35.929198592+00:00	27.9527
2022-09-28 07:57:38.916986112+00:00	27.9527
2022-09-28 07:57:41.914516736+00:00	27.9546
2022-09-28 07:57:44.912117248+00:00	27.9566
2022-09-28 07:57:47.908888064+00:00	27.9585
2022-09-28 07:57:50.904514304+00:00	27.9604
2022-09-28 07:57:53.904990976+00:00	27.9642
2022-09-28 07:57:56.897822464+00:00	27.9662
2022-09-28 07:57:59.894826496+00:00	27.97
2022-09-28 07:58:02.892939008+00:00	27.9719
2022-09-28 07:58:05.889723648+00:00	27.9739
2022-09-28 07:58:08.893799168+00:00	27.9758
2022-09-28 07:58:11.881820928+00:00	27.9777
2022-09-28 07:58:14.877740032+00:00	27.9796
2022-09-28 07:58:17.875840+00:00	27.9815
2022-09-28 07:58:20.880886272+00:00	27.9835
2022-09-28 07:58:23.869394176+00:00	27.9854
2022-09-28 07:58:26.866149888+00:00	27.9873
2022-09-28 07:58:29.862989824+00:00	27.9892
2022-09-28 07:58:32.865000704+00:00	27.9912
2022-09-28 07:58:35.856728064+00:00	27.9931
2022-09-28 07:58:38.853262848+00:00	27.995
2022-09-28 07:58:41.857410816+00:00	27.9969
2022-09-28 07:58:44.846742272+00:00	27.9988
2022-09-28 07:58:47.854470912+00:00	28.0008
2022-09-28 07:58:50.840237312+00:00	28.0027
2022-09-28 07:58:53.841239296+00:00	28.0046
2022-09-28 07:58:57.167022848+00:00	28.0065
2022-09-28 07:59:00.164383744+00:00	28.0085
2022-09-28 07:59:03.160560384+00:00	28.0104
2022-09-28 07:59:06.157473024+00:00	28.0123
2022-09-28 07:59:09.157730560+00:00	28.0142
2022-09-28 07:59:12.153923584+00:00	28.0161
2022-09-28 07:59:15.149246976+00:00	28.0181
2022-09-28 07:59:18.144571136+00:00	28.02
2022-09-28 07:59:21.141302528+00:00	28.0219
2022-09-28 07:59:24.136884736+00:00	28.0238
2022-09-28 07:59:27.136493824+00:00	28.0238
2022-09-28 07:59:30.131801344+00:00	28.0258
2022-09-28 07:59:33.127335936+00:00	28.0277
2022-09-28 07:59:36.137643520+00:00	28.0296
2022-09-28 07:59:39.124044800+00:00	28.0315
2022-09-28 07:59:42.119147520+00:00	28.0334
2022-09-28 07:59:45.115928320+00:00	28.0315
2022-09-28 07:59:48.112747520+00:00	28.0315
2022-09-28 07:59:51.109809408+00:00	28.0315
2022-09-28 07:59:54.106373376+00:00	28.0296
2022-09-28 07:59:57.106065664+00:00	28.0277
2022-09-28 08:00:00.101338624+00:00	28.0258
2022-09-28 08:00:03.100528640+00:00	28.0258
2022-09-28 08:00:06.093511936+00:00	28.0258
2022-09-28 08:00:09.090297344+00:00	28.0258
2022-09-28 08:00:12.089047552+00:00	28.0258
2022-09-28 08:00:15.082379008+00:00	28.0238
2022-09-28 08:00:18.078567168+00:00	28.0219
2022-09-28 08:00:21.081248768+00:00	28.02
2022-09-28 08:00:24.077565952+00:00	28.0181
2022-09-28 08:00:27.071138560+00:00	28.0142
2022-09-28 08:00:30.069889536+00:00	28.0142
2022-09-28 08:00:33.070117120+00:00	28.0123
2022-09-28 08:00:36.061661440+00:00	28.0123
2022-09-28 08:00:39.059110656+00:00	28.0123
2022-09-28 08:00:42.059163136+00:00	28.0104
2022-09-28 08:00:45.052013312+00:00	28.0104
2022-09-28 08:00:48.048865536+00:00	28.0104
2022-09-28 08:00:51.047366656+00:00	28.0104
2022-09-28 08:00:54.042621696+00:00	28.0104
2022-09-28 08:00:57.039393536+00:00	28.0085
2022-09-28 08:01:00.034665472+00:00	28.0065
2022-09-28 08:01:03.033893120+00:00	28.0046
2022-09-28 08:01:06.031250176+00:00	28.0027
2022-09-28 08:01:09.026627328+00:00	27.9988
2022-09-28 08:01:12.024995584+00:00	27.9969
2022-09-28 08:01:15.023869184+00:00	27.995
2022-09-28 08:01:18.016949760+00:00	27.9931
2022-09-28 08:01:21.013749248+00:00	27.9931
2022-09-28 08:01:24.016161024+00:00	27.9931
2022-09-28 08:01:27.011284992+00:00	27.9931
2022-09-28 08:01:30.005705984+00:00	27.9931
2022-09-28 08:01:33.011948544+00:00	27.9931
2022-09-28 08:01:35.999519232+00:00	27.9931
2022-09-28 08:01:38.996162048+00:00	27.9931
2022-09-28 08:01:41.993051392+00:00	27.995
2022-09-28 08:01:44.988260864+00:00	27.995
2022-09-28 08:01:47.986668544+00:00	27.9969
2022-09-28 08:01:50.986843136+00:00	27.9969
2022-09-28 08:01:53.987510528+00:00	27.9969
2022-09-28 08:01:56.975485184+00:00	27.9969
2022-09-28 08:01:59.973826304+00:00	27.9969
2022-09-28 08:02:02.969007104+00:00	27.9969
2022-09-28 08:02:05.969171968+00:00	27.995
2022-09-28 08:02:08.962629120+00:00	27.9931
2022-09-28 08:02:11.961550592+00:00	27.9912
2022-09-28 08:02:14.957068800+00:00	27.9912
2022-09-28 08:02:17.963814912+00:00	27.9912
2022-09-28 08:02:20.950129408+00:00	27.9912
2022-09-28 08:02:23.946747392+00:00	27.9912
2022-09-28 08:02:26.943668992+00:00	27.9931
2022-09-28 08:02:29.938617856+00:00	27.995
2022-09-28 08:02:32.937088768+00:00	27.9969
2022-09-28 08:02:35.933903616+00:00	27.9988
2022-09-28 08:02:38.932931328+00:00	28.0008
2022-09-28 08:02:41.938120448+00:00	28.0027
2022-09-28 08:02:44.924401152+00:00	28.0046
2022-09-28 08:02:47.921358080+00:00	28.0065
2022-09-28 08:02:50.918189824+00:00	28.0085
2022-09-28 08:02:53.914756864+00:00	28.0123
2022-09-28 08:02:56.911541760+00:00	28.0161
2022-09-28 08:02:59.908423680+00:00	28.0181
2022-09-28 08:03:02.914531584+00:00	28.0181
2022-09-28 08:03:05.902317312+00:00	28.0181
2022-09-28 08:03:08.898846976+00:00	28.02
2022-09-28 08:03:11.899143680+00:00	28.02
2022-09-28 08:03:14.892508416+00:00	28.0219
2022-09-28 08:03:17.894648832+00:00	28.0219
2022-09-28 08:03:20.885995008+00:00	28.0219
2022-09-28 08:03:23.885766656+00:00	28.0219
2022-09-28 08:03:26.883341056+00:00	28.0219
2022-09-28 08:03:29.877948160+00:00	28.0238
2022-09-28 08:03:32.873264128+00:00	28.0258
2022-09-28 08:03:35.869997056+00:00	28.0277
2022-09-28 08:03:38.868652032+00:00	28.0296
2022-09-28 08:03:41.875318784+00:00	28.0315
2022-09-28 08:03:44.869330432+00:00	28.0334
2022-09-28 08:03:47.865830400+00:00	28.0373
2022-09-28 08:03:50.854289152+00:00	28.0392
2022-09-28 08:03:53.850889472+00:00	28.0392
2022-09-28 08:03:56.847825664+00:00	28.0392
2022-09-28 08:03:59.844926464+00:00	28.0392
2022-09-28 08:04:02.844893696+00:00	28.0373
2022-09-28 08:04:05.839799040+00:00	28.0373
2022-09-28 08:04:08.835268608+00:00	28.0373
2022-09-28 08:04:11.835557888+00:00	28.0373
2022-09-28 08:04:15.163217664+00:00	28.0373
2022-09-28 08:04:18.156849408+00:00	28.0373
2022-09-28 08:04:21.155274496+00:00	28.0373
2022-09-28 08:04:24.155842304+00:00	28.0392
2022-09-28 08:04:27.150345984+00:00	28.0411
2022-09-28 08:04:30.149558016+00:00	28.0431
2022-09-28 08:04:33.144156928+00:00	28.0488
2022-09-28 08:04:36.140765696+00:00	28.0507
2022-09-28 08:04:39.134426112+00:00	28.0546
2022-09-28 08:04:42.141682688+00:00	28.0584
2022-09-28 08:04:45.129612800+00:00	28.0604
2022-09-28 08:04:48.126448640+00:00	28.0623
2022-09-28 08:04:51.125030656+00:00	28.0661
2022-09-28 08:04:54.121292544+00:00	28.07
2022-09-28 08:04:57.115353088+00:00	28.0738
2022-09-28 08:05:00.117030400+00:00	28.0757
2022-09-28 08:05:03.113534976+00:00	28.0777
2022-09-28 08:05:06.107495680+00:00	28.0834
2022-09-28 08:05:09.104086272+00:00	28.0892
2022-09-28 08:05:12.100937728+00:00	28.095
2022-09-28 08:05:15.097736960+00:00	28.1007
2022-09-28 08:05:18.096218112+00:00	28.1065
2022-09-28 08:05:21.089652992+00:00	28.1084
2022-09-28 08:05:24.089447936+00:00	28.1103
2022-09-28 08:05:27.087959296+00:00	28.1084
2022-09-28 08:05:30.091938816+00:00	28.1084
2022-09-28 08:05:33.087611648+00:00	28.1084
2022-09-28 08:05:36.086032384+00:00	28.1084
2022-09-28 08:05:39.070551296+00:00	28.1084
2022-09-28 08:05:42.072052992+00:00	28.1065
2022-09-28 08:05:45.069430016+00:00	28.1065
2022-09-28 08:05:48.062606080+00:00	28.1065
2022-09-28 08:05:51.064114432+00:00	28.1046
2022-09-28 08:05:54.057824+00:00	28.1027
2022-09-28 08:05:57.055195904+00:00	28.1007
2022-09-28 08:06:00.051278592+00:00	28.0988
2022-09-28 08:06:03.046684672+00:00	28.0969
2022-09-28 08:06:06.043458816+00:00	28.095
2022-09-28 08:06:09.040278784+00:00	28.095
2022-09-28 08:06:12.038754560+00:00	28.093
2022-09-28 08:06:15.033967616+00:00	28.0911
2022-09-28 08:06:18.032225024+00:00	28.0892
2022-09-28 08:06:21.027583488+00:00	28.0854
2022-09-28 08:06:24.025943296+00:00	28.0834
2022-09-28 08:06:27.017082624+00:00	28.0834
2022-09-28 08:06:30.018090240+00:00	28.0834
2022-09-28 08:06:33.014320640+00:00	28.0834
2022-09-28 08:06:36.009940992+00:00	28.0854
2022-09-28 08:06:39.009977088+00:00	28.0854
2022-09-28 08:06:42.007848960+00:00	28.0854
2022-09-28 08:06:45.001936384+00:00	28.0854
2022-09-28 08:06:47.998785536+00:00	28.0834
2022-09-28 08:06:50.994117120+00:00	28.0834
2022-09-28 08:06:53.990769664+00:00	28.0815
2022-09-28 08:06:56.990733056+00:00	28.0796
2022-09-28 08:06:59.986076160+00:00	28.0777
2022-09-28 08:07:02.984510976+00:00	28.0757
2022-09-28 08:07:05.981158400+00:00	28.0681
2022-09-28 08:07:08.976537088+00:00	28.0642
2022-09-28 08:07:11.975059456+00:00	28.0623
2022-09-28 08:07:14.971847168+00:00	28.0604
2022-09-28 08:07:17.972343808+00:00	28.0584
2022-09-28 08:07:20.965639424+00:00	28.0546
2022-09-28 08:07:23.962108416+00:00	28.0507
2022-09-28 08:07:26.957359360+00:00	28.0488
2022-09-28 08:07:29.958088704+00:00	28.045
2022-09-28 08:07:32.950853888+00:00	28.0411
2022-09-28 08:07:35.956854272+00:00	28.0373
2022-09-28 08:07:38.944678912+00:00	28.0296
2022-09-28 08:07:41.940823296+00:00	28.0219
2022-09-28 08:07:44.939831552+00:00	28.0161
2022-09-28 08:07:47.935105792+00:00	28.0104
2022-09-28 08:07:50.931645440+00:00	28.0027
2022-09-28 08:07:53.932099840+00:00	27.9988
2022-09-28 08:07:56.925328384+00:00	27.995
2022-09-28 08:07:59.920813824+00:00	27.9931
2022-09-28 08:08:02.918513152+00:00	27.9892
2022-09-28 08:08:05.924580864+00:00	27.9873
2022-09-28 08:08:08.912540928+00:00	27.9854
2022-09-28 08:08:11.909624832+00:00	27.9835
2022-09-28 08:08:14.906564608+00:00	27.9835
2022-09-28 08:08:17.904557824+00:00	27.9835
2022-09-28 08:08:20.903091712+00:00	27.9815
2022-09-28 08:08:23.896704512+00:00	27.9835
2022-09-28 08:08:26.893485312+00:00	27.9854
2022-09-28 08:08:29.890495232+00:00	27.9854
2022-09-28 08:08:32.890228736+00:00	27.9873
2022-09-28 08:08:35.883860224+00:00	27.9873
2022-09-28 08:08:38.880589056+00:00	27.9892
2022-09-28 08:08:41.880565760+00:00	27.9892
2022-09-28 08:08:44.875829760+00:00	27.9912
2022-09-28 08:08:47.874043904+00:00	27.9931
2022-09-28 08:08:50.867898112+00:00	27.995
2022-09-28 08:08:53.866193664+00:00	27.9969
2022-09-28 08:08:56.863058688+00:00	27.9988
2022-09-28 08:08:59.860154112+00:00	27.9988
2022-09-28 08:09:02.855240448+00:00	27.9988
2022-09-28 08:09:05.853636096+00:00	27.9988
2022-09-28 08:09:08.853527040+00:00	27.9988
2022-09-28 08:09:11.857892864+00:00	27.9988
2022-09-28 08:09:14.842632192+00:00	27.9988
2022-09-28 08:09:17.837643520+00:00	27.9969
2022-09-28 08:09:20.836262656+00:00	27.9969
2022-09-28 08:09:23.830596352+00:00	27.9969
2022-09-28 08:09:27.166532608+00:00	27.9969
2022-09-28 08:09:30.160892672+00:00	27.9969
2022-09-28 08:09:33.156377088+00:00	27.9969
2022-09-28 08:09:36.153085696+00:00	27.9969
2022-09-28 08:09:39.151684352+00:00	27.9988
2022-09-28 08:09:42.148557056+00:00	28.0008
2022-09-28 08:09:45.143420416+00:00	28.0027
2022-09-28 08:09:48.143356160+00:00	28.0027
2022-09-28 08:09:51.139533824+00:00	28.0046
2022-09-28 08:09:54.137277952+00:00	28.0065
2022-09-28 08:09:57.130425088+00:00	28.0085
2022-09-28 08:10:00.128888576+00:00	28.0104
2022-09-28 08:10:03.127293184+00:00	28.0123
2022-09-28 08:10:06.120864256+00:00	28.0161
2022-09-28 08:10:09.119371264+00:00	28.0181
2022-09-28 08:10:12.114828032+00:00	28.0219
2022-09-28 08:10:15.115449344+00:00	28.0258
2022-09-28 08:10:18.108421888+00:00	28.0277
2022-09-28 08:10:21.106873856+00:00	28.0277
2022-09-28 08:10:24.102095360+00:00	28.0296
2022-09-28 08:10:27.098779392+00:00	28.0334
2022-09-28 08:10:30.100922368+00:00	28.0354
2022-09-28 08:10:33.094450688+00:00	28.0373
2022-09-28 08:10:36.089361920+00:00	28.0411
2022-09-28 08:10:39.086002432+00:00	28.0431
2022-09-28 08:10:42.085599744+00:00	28.0469
2022-09-28 08:10:45.079628800+00:00	28.0507
2022-09-28 08:10:48.076384256+00:00	28.0507
2022-09-28 08:10:51.077105408+00:00	28.0507
2022-09-28 08:10:54.073075712+00:00	28.0546
2022-09-28 08:10:57.067398400+00:00	28.0546
2022-09-28 08:11:00.063683072+00:00	28.0546
2022-09-28 08:11:03.062103552+00:00	28.0565
2022-09-28 08:11:06.066554112+00:00	28.0565
2022-09-28 08:11:09.054145024+00:00	28.0584
2022-09-28 08:11:12.050783488+00:00	28.0604
2022-09-28 08:11:15.049211392+00:00	28.0604
2022-09-28 08:11:18.047456512+00:00	28.0623
2022-09-28 08:11:21.042767872+00:00	28.07
2022-09-28 08:11:24.038091264+00:00	28.0777
2022-09-28 08:11:27.036595200+00:00	28.0854
2022-09-28 08:11:30.034979072+00:00	28.093
2022-09-28 08:11:33.028505856+00:00	28.1007
2022-09-28 08:11:36.025316352+00:00	28.1084
2022-09-28 08:11:39.023652352+00:00	28.118
2022-09-28 08:11:42.019074560+00:00	28.1257
2022-09-28 08:11:45.015970816+00:00	28.1353
2022-09-28 08:11:48.012855296+00:00	28.1449
2022-09-28 08:11:51.009447936+00:00	28.1546
2022-09-28 08:11:54.007796992+00:00	28.1622
2022-09-28 08:11:57.004652544+00:00	28.1699
2022-09-28 08:11:59.999754496+00:00	28.1776
2022-09-28 08:12:02.998125056+00:00	28.1853
2022-09-28 08:12:05.993481216+00:00	28.193
2022-09-28 08:12:08.991841792+00:00	28.2007
2022-09-28 08:12:11.997846016+00:00	28.2084
2022-09-28 08:12:14.984186368+00:00	28.2161
2022-09-28 08:12:17.982369536+00:00	28.2218
2022-09-28 08:12:20.977739008+00:00	28.2314
2022-09-28 08:12:23.974386688+00:00	28.2391
2022-09-28 08:12:26.972835328+00:00	28.2468
2022-09-28 08:12:29.969586432+00:00	28.2545
2022-09-28 08:12:32.964346368+00:00	28.2603
2022-09-28 08:12:35.962979328+00:00	28.2661
2022-09-28 08:12:38.958422528+00:00	28.2718
2022-09-28 08:12:41.955255552+00:00	28.2776
2022-09-28 08:12:44.957224448+00:00	28.2834
2022-09-28 08:12:47.944551680+00:00	28.2891
2022-09-28 08:12:50.947263744+00:00	28.2949
2022-09-28 08:12:53.941131008+00:00	28.3026
2022-09-28 08:12:56.953931008+00:00	28.3103
2022-09-28 08:12:59.935940864+00:00	28.316
2022-09-28 08:13:02.932792320+00:00	28.3237
2022-09-28 08:13:05.929717760+00:00	28.3314
2022-09-28 08:13:08.928612608+00:00	28.3372
2022-09-28 08:13:11.925057792+00:00	28.3449
2022-09-28 08:13:14.919986688+00:00	28.3506
2022-09-28 08:13:17.918343680+00:00	28.3545
2022-09-28 08:13:20.922571776+00:00	28.3602
2022-09-28 08:13:23.912912384+00:00	28.366
2022-09-28 08:13:26.916078080+00:00	28.3718
2022-09-28 08:13:29.904125696+00:00	28.3795
2022-09-28 08:13:32.900798208+00:00	28.3872
2022-09-28 08:13:35.897988864+00:00	28.3948
2022-09-28 08:13:38.895511296+00:00	28.4045
2022-09-28 08:13:41.892813568+00:00	28.4121
2022-09-28 08:13:44.888105984+00:00	28.4198
2022-09-28 08:13:47.884989440+00:00	28.4295
2022-09-28 08:13:50.881615616+00:00	28.4371
2022-09-28 08:13:53.886312704+00:00	28.4391
2022-09-28 08:13:56.875320832+00:00	28.441
2022-09-28 08:13:59.881213184+00:00	28.4429
2022-09-28 08:14:02.868898048+00:00	28.4448
2022-09-28 08:14:05.863563520+00:00	28.4468
2022-09-28 08:14:08.862522880+00:00	28.4487
2022-09-28 08:14:11.859538432+00:00	28.4487
2022-09-28 08:14:14.856161280+00:00	28.4506
2022-09-28 08:14:17.851381760+00:00	28.4506
2022-09-28 08:14:20.857622016+00:00	28.4506
2022-09-28 08:14:23.855584256+00:00	28.4525
2022-09-28 08:14:26.843772416+00:00	28.4564
2022-09-28 08:14:29.838834688+00:00	28.4583
2022-09-28 08:14:32.840854528+00:00	28.4602
2022-09-28 08:14:35.835362816+00:00	28.4621
2022-09-28 08:14:39.163702016+00:00	28.4641
2022-09-28 08:14:42.160707072+00:00	28.466
2022-09-28 08:14:45.157635584+00:00	28.4679
2022-09-28 08:14:48.157095424+00:00	28.4679
2022-09-28 08:14:51.150863616+00:00	28.4679
2022-09-28 08:14:54.149147392+00:00	28.4679
2022-09-28 08:14:57.144494336+00:00	28.4679
2022-09-28 08:15:00.151917056+00:00	28.4679
2022-09-28 08:15:03.138121984+00:00	28.4679
2022-09-28 08:15:06.135184640+00:00	28.4698
2022-09-28 08:15:09.134913792+00:00	28.4737
2022-09-28 08:15:12.134183168+00:00	28.4756
2022-09-28 08:15:15.126601728+00:00	28.4794
2022-09-28 08:15:18.132518144+00:00	28.4814
2022-09-28 08:15:21.116584960+00:00	28.4833
2022-09-28 08:15:24.118975488+00:00	28.4852
2022-09-28 08:15:27.114249728+00:00	28.489
2022-09-28 08:15:30.112524544+00:00	28.491
2022-09-28 08:15:33.106280448+00:00	28.4929
2022-09-28 08:15:36.101299968+00:00	28.4948
2022-09-28 08:15:39.101212672+00:00	28.4967
2022-09-28 08:15:42.100104448+00:00	28.4987
2022-09-28 08:15:45.104226304+00:00	28.5006
2022-09-28 08:15:48.091839744+00:00	28.5025
2022-09-28 08:15:51.085389312+00:00	28.5083
2022-09-28 08:15:54.083805184+00:00	28.514
2022-09-28 08:15:57.084650752+00:00	28.5179
2022-09-28 08:16:00.073839872+00:00	28.5198
2022-09-28 08:16:03.080104192+00:00	28.5217
2022-09-28 08:16:06.072683776+00:00	28.5236
2022-09-28 08:16:09.066386432+00:00	28.5256
2022-09-28 08:16:12.073489664+00:00	28.5275
2022-09-28 08:16:15.065353984+00:00	28.5313
2022-09-28 08:16:18.061129728+00:00	28.5333
2022-09-28 08:16:21.056643584+00:00	28.5352
2022-09-28 08:16:24.051915520+00:00	28.5371
2022-09-28 08:16:27.048739072+00:00	28.539
2022-09-28 08:16:30.042318080+00:00	28.5409
2022-09-28 08:16:33.042309888+00:00	28.5409
2022-09-28 08:16:36.039109632+00:00	28.5409
2022-09-28 08:16:39.037505024+00:00	28.5409
2022-09-28 08:16:42.035572992+00:00	28.5409
2022-09-28 08:16:45.029703168+00:00	28.5409
2022-09-28 08:16:48.028004352+00:00	28.5409
2022-09-28 08:16:51.024767488+00:00	28.5409
2022-09-28 08:16:54.020038912+00:00	28.5409
2022-09-28 08:16:57.020662016+00:00	28.5409
2022-09-28 08:17:00.013748992+00:00	28.539
2022-09-28 08:17:03.018001664+00:00	28.5409
2022-09-28 08:17:06.008712960+00:00	28.5429
2022-09-28 08:17:09.002420992+00:00	28.5429
2022-09-28 08:17:12.009649664+00:00	28.5429
2022-09-28 08:17:14.997628160+00:00	28.5429
2022-09-28 08:17:17.995956480+00:00	28.5429
2022-09-28 08:17:20.989880832+00:00	28.5467
2022-09-28 08:17:23.988018432+00:00	28.5486
2022-09-28 08:17:26.986458112+00:00	28.5506
2022-09-28 08:17:29.983333120+00:00	28.5544
2022-09-28 08:17:32.978556160+00:00	28.5563
2022-09-28 08:17:35.971918848+00:00	28.5602
2022-09-28 08:17:38.972233472+00:00	28.5621
2022-09-28 08:17:41.970454272+00:00	28.564
2022-09-28 08:17:44.965815040+00:00	28.5659
2022-09-28 08:17:47.964142848+00:00	28.5679
2022-09-28 08:17:50.960864256+00:00	28.5698
2022-09-28 08:17:53.956175872+00:00	28.5698
2022-09-28 08:17:56.956217600+00:00	28.5679
2022-09-28 08:17:59.949921792+00:00	28.5659
2022-09-28 08:18:02.944944384+00:00	28.5659
2022-09-28 08:18:05.945169152+00:00	28.5659
2022-09-28 08:18:08.940292352+00:00	28.5659
2022-09-28 08:18:11.937171712+00:00	28.5679
2022-09-28 08:18:14.933976064+00:00	28.5679
2022-09-28 08:18:17.930710784+00:00	28.5698
2022-09-28 08:18:20.927537408+00:00	28.5698
2022-09-28 08:18:23.924557312+00:00	28.5679
2022-09-28 08:18:26.925985792+00:00	28.5659
2022-09-28 08:18:29.917934848+00:00	28.5659
2022-09-28 08:18:32.914578432+00:00	28.5659
2022-09-28 08:18:35.911453440+00:00	28.5679
2022-09-28 08:18:38.908551168+00:00	28.5698
2022-09-28 08:18:41.905106688+00:00	28.5717
2022-09-28 08:18:44.905321728+00:00	28.5698
2022-09-28 08:18:47.898936832+00:00	28.5679
2022-09-28 08:18:50.895594240+00:00	28.5659
2022-09-28 08:18:53.892324608+00:00	28.5659
2022-09-28 08:18:56.889151744+00:00	28.5659
2022-09-28 08:18:59.885963264+00:00	28.5659
2022-09-28 08:19:02.884404480+00:00	28.5659
2022-09-28 08:19:05.879517696+00:00	28.5679
2022-09-28 08:19:08.876361472+00:00	28.5698
2022-09-28 08:19:11.873312256+00:00	28.5717
2022-09-28 08:19:14.869964288+00:00	28.5736
2022-09-28 08:19:17.867044352+00:00	28.5755
2022-09-28 08:19:20.862044160+00:00	28.5775
2022-09-28 08:19:23.863557888+00:00	28.5794
2022-09-28 08:19:26.858739968+00:00	28.5813
2022-09-28 08:19:29.857164032+00:00	28.5832
2022-09-28 08:19:32.850792960+00:00	28.5852
2022-09-28 08:19:35.847701504+00:00	28.5852
2022-09-28 08:19:38.847987200+00:00	28.5852
2022-09-28 08:19:41.843116288+00:00	28.5871
2022-09-28 08:19:44.845581056+00:00	28.589
2022-09-28 08:19:47.835182080+00:00	28.5909
2022-09-28 08:19:50.834589440+00:00	28.5928
2022-09-28 08:19:53.840092416+00:00	28.5928
2022-09-28 08:19:57.161881344+00:00	28.5948
2022-09-28 08:20:00.160294144+00:00	28.5948
2022-09-28 08:20:03.151280384+00:00	28.5948
2022-09-28 08:20:06.154265088+00:00	28.5967
2022-09-28 08:20:09.145932800+00:00	28.5967
2022-09-28 08:20:12.144192768+00:00	28.5967
2022-09-28 08:20:15.142175232+00:00	28.5967
2022-09-28 08:20:18.134313728+00:00	28.5967
2022-09-28 08:20:21.132726272+00:00	28.5967
2022-09-28 08:20:24.129541376+00:00	28.5967
2022-09-28 08:20:27.124734464+00:00	28.5986
2022-09-28 08:20:30.123311104+00:00	28.6025
2022-09-28 08:20:33.125816064+00:00	28.6044
2022-09-28 08:20:36.126138624+00:00	28.6063
2022-09-28 08:20:39.116840960+00:00	28.6082
2022-09-28 08:20:42.110505216+00:00	28.6101
2022-09-28 08:20:45.108873472+00:00	28.6101
2022-09-28 08:20:48.105821440+00:00	28.6121
2022-09-28 08:20:51.100748032+00:00	28.6121
2022-09-28 08:20:54.097680896+00:00	28.614
2022-09-28 08:20:57.094442240+00:00	28.6159
2022-09-28 08:21:00.099852032+00:00	28.6178
2022-09-28 08:21:03.089673728+00:00	28.6198
2022-09-28 08:21:06.086467584+00:00	28.6217
2022-09-28 08:21:09.081667072+00:00	28.6217
2022-09-28 08:21:12.080163328+00:00	28.6217
2022-09-28 08:21:15.086287616+00:00	28.6217
2022-09-28 08:21:18.073852160+00:00	28.6236
2022-09-28 08:21:21.067379712+00:00	28.6275
2022-09-28 08:21:24.067312384+00:00	28.6294
2022-09-28 08:21:27.063998464+00:00	28.6294
2022-09-28 08:21:30.059405568+00:00	28.6313
2022-09-28 08:21:33.054641408+00:00	28.6332
2022-09-28 08:21:36.054770432+00:00	28.6351
2022-09-28 08:21:39.051362560+00:00	28.6371
2022-09-28 08:21:42.049695488+00:00	28.6371
2022-09-28 08:21:45.041688320+00:00	28.6371
2022-09-28 08:21:48.040097792+00:00	28.6371
2022-09-28 08:21:51.036906496+00:00	28.6371
2022-09-28 08:21:54.035534336+00:00	28.6371
2022-09-28 08:21:57.032158464+00:00	28.639
2022-09-28 08:22:00.034132224+00:00	28.639
2022-09-28 08:22:03.024395776+00:00	28.6409
2022-09-28 08:22:06.022717696+00:00	28.6428
2022-09-28 08:22:09.029588224+00:00	28.6428
2022-09-28 08:22:12.024111616+00:00	28.6448
2022-09-28 08:22:15.011458816+00:00	28.6467
2022-09-28 08:22:18.009776896+00:00	28.6486
2022-09-28 08:22:21.006681856+00:00	28.6505
2022-09-28 08:22:24.000564224+00:00	28.6524
2022-09-28 08:22:26.998876672+00:00	28.6544
2022-09-28 08:22:29.995505664+00:00	28.6563
2022-09-28 08:22:32.992329984+00:00	28.6582
2022-09-28 08:22:35.989395456+00:00	28.6601
2022-09-28 08:22:38.985917696+00:00	28.6621
2022-09-28 08:22:41.984340992+00:00	28.6659
2022-09-28 08:22:44.981944832+00:00	28.6678
2022-09-28 08:22:47.977945088+00:00	28.6717
2022-09-28 08:22:50.973403136+00:00	28.6755
2022-09-28 08:22:53.970261504+00:00	28.6774
2022-09-28 08:22:56.965267200+00:00	28.6794
2022-09-28 08:22:59.963675136+00:00	28.6813
2022-09-28 08:23:02.960716544+00:00	28.6832
2022-09-28 08:23:05.960081152+00:00	28.6851
2022-09-28 08:23:08.953997056+00:00	28.687
2022-09-28 08:23:11.950734336+00:00	28.689
2022-09-28 08:23:14.947656448+00:00	28.6928
2022-09-28 08:23:17.944445184+00:00	28.6947
2022-09-28 08:23:20.948654848+00:00	28.6947
2022-09-28 08:23:23.938063360+00:00	28.6947
2022-09-28 08:23:26.942268928+00:00	28.6947
2022-09-28 08:23:29.931792384+00:00	28.6947
2022-09-28 08:23:32.928602880+00:00	28.6947
2022-09-28 08:23:35.925373440+00:00	28.6947
2022-09-28 08:23:38.922222336+00:00	28.6947
2022-09-28 08:23:41.920135168+00:00	28.6947
2022-09-28 08:23:44.917520128+00:00	28.6947
2022-09-28 08:23:47.912778752+00:00	28.6947
2022-09-28 08:23:50.913297920+00:00	28.6947
2022-09-28 08:23:53.906415104+00:00	28.6928
2022-09-28 08:23:56.903309568+00:00	28.6928
2022-09-28 08:23:59.899731456+00:00	28.6928
2022-09-28 08:24:02.896547840+00:00	28.6909
2022-09-28 08:24:05.893417216+00:00	28.689
2022-09-28 08:24:08.890385408+00:00	28.687
2022-09-28 08:24:11.887195648+00:00	28.6851
2022-09-28 08:24:14.893025280+00:00	28.6851
2022-09-28 08:24:17.884340224+00:00	28.6851
2022-09-28 08:24:20.880166656+00:00	28.6851
2022-09-28 08:24:23.874355712+00:00	28.6851
2022-09-28 08:24:26.872834560+00:00	28.6851
2022-09-28 08:24:29.874132480+00:00	28.6832
2022-09-28 08:24:32.865297152+00:00	28.6832
2022-09-28 08:24:35.863338496+00:00	28.6813
2022-09-28 08:24:38.858349568+00:00	28.6794
2022-09-28 08:24:41.855173120+00:00	28.6794
2022-09-28 08:24:44.851938816+00:00	28.6794
2022-09-28 08:24:47.848818176+00:00	28.6794
2022-09-28 08:24:50.845539840+00:00	28.6794
2022-09-28 08:24:53.844440576+00:00	28.6794
2022-09-28 08:24:56.843989248+00:00	28.6794
2022-09-28 08:24:59.837436928+00:00	28.6774
2022-09-28 08:25:03.165839104+00:00	28.6755
2022-09-28 08:25:06.160922880+00:00	28.6755
2022-09-28 08:25:09.163008256+00:00	28.6755
2022-09-28 08:25:12.165666048+00:00	28.6755
2022-09-28 08:25:15.151259392+00:00	28.6717
2022-09-28 08:25:18.148502528+00:00	28.6697
2022-09-28 08:25:21.146660608+00:00	28.6659
2022-09-28 08:25:24.141671424+00:00	28.6621
2022-09-28 08:25:27.143820288+00:00	28.6601
2022-09-28 08:25:30.138439936+00:00	28.6582
2022-09-28 08:25:33.133787392+00:00	28.6563
2022-09-28 08:25:36.130499072+00:00	28.6544
2022-09-28 08:25:39.128951808+00:00	28.6524
2022-09-28 08:25:42.124351232+00:00	28.6505
2022-09-28 08:25:45.121024+00:00	28.6486
2022-09-28 08:25:48.120140544+00:00	28.6448
2022-09-28 08:25:51.114831104+00:00	28.6428
2022-09-28 08:25:54.111454464+00:00	28.6428
2022-09-28 08:25:57.110162432+00:00	28.6428
2022-09-28 08:26:00.105633536+00:00	28.6428
2022-09-28 08:26:03.097048320+00:00	28.6448
2022-09-28 08:26:06.100131840+00:00	28.6467
2022-09-28 08:26:09.099122176+00:00	28.6486
2022-09-28 08:26:12.090614016+00:00	28.6505
2022-09-28 08:26:15.098076160+00:00	28.6524
2022-09-28 08:26:18.087919360+00:00	28.6544
2022-09-28 08:26:21.082769408+00:00	28.6563
2022-09-28 08:26:24.086297344+00:00	28.6582
2022-09-28 08:26:27.078637824+00:00	28.6601
2022-09-28 08:26:30.074775808+00:00	28.6621
2022-09-28 08:26:33.075534848+00:00	28.664
2022-09-28 08:26:36.068374272+00:00	28.664
2022-09-28 08:26:39.062038016+00:00	28.664
2022-09-28 08:26:42.064559872+00:00	28.664
2022-09-28 08:26:45.057885952+00:00	28.664
2022-09-28 08:26:48.057140992+00:00	28.664
2022-09-28 08:26:51.050738688+00:00	28.664
2022-09-28 08:26:54.049123584+00:00	28.664
2022-09-28 08:26:57.045978880+00:00	28.664
2022-09-28 08:27:00.042868736+00:00	28.664
2022-09-28 08:27:03.038273024+00:00	28.664
2022-09-28 08:27:06.035000576+00:00	28.664
2022-09-28 08:27:09.035587584+00:00	28.664
2022-09-28 08:27:12.030423040+00:00	28.664
2022-09-28 08:27:15.025448704+00:00	28.664
2022-09-28 08:27:18.022274560+00:00	28.6621
2022-09-28 08:27:21.019213312+00:00	28.6601
2022-09-28 08:27:24.017233920+00:00	28.6582
2022-09-28 08:27:27.015552256+00:00	28.6582
2022-09-28 08:27:30.010792448+00:00	28.6563
2022-09-28 08:27:33.006278400+00:00	28.6563
2022-09-28 08:27:36.004560896+00:00	28.6582
2022-09-28 08:27:39.002988800+00:00	28.6582
2022-09-28 08:27:41.995103488+00:00	28.6582
2022-09-28 08:27:45.004308224+00:00	28.6582
2022-09-28 08:27:47.992093696+00:00	28.6601
2022-09-28 08:27:50.988828928+00:00	28.6601
2022-09-28 08:27:53.983740160+00:00	28.6601
2022-09-28 08:27:56.983654400+00:00	28.6621
2022-09-28 08:27:59.978942208+00:00	28.6621
2022-09-28 08:28:02.974281728+00:00	28.6621
2022-09-28 08:28:05.970916864+00:00	28.664
2022-09-28 08:28:08.967997184+00:00	28.6659
2022-09-28 08:28:11.964677120+00:00	28.6678
2022-09-28 08:28:14.961270016+00:00	28.6697
2022-09-28 08:28:17.958150656+00:00	28.6717
2022-09-28 08:28:20.958317568+00:00	28.6736
2022-09-28 08:28:23.947764224+00:00	28.6755
2022-09-28 08:28:26.948733696+00:00	28.6774
2022-09-28 08:28:29.948667392+00:00	28.6794
2022-09-28 08:28:32.942354432+00:00	28.6813
2022-09-28 08:28:35.939273472+00:00	28.6813
2022-09-28 08:28:38.936003072+00:00	28.6813
2022-09-28 08:28:41.939472896+00:00	28.6813
2022-09-28 08:28:44.928737536+00:00	28.6813
2022-09-28 08:28:47.926589184+00:00	28.6813
2022-09-28 08:28:50.923173376+00:00	28.6813
2022-09-28 08:28:53.921543936+00:00	28.6832
2022-09-28 08:28:56.916832512+00:00	28.6832
2022-09-28 08:28:59.913683456+00:00	28.6851
2022-09-28 08:29:02.915900928+00:00	28.687
2022-09-28 08:29:05.907083520+00:00	28.687
2022-09-28 08:29:08.900441600+00:00	28.6909
2022-09-28 08:29:11.900782080+00:00	28.6947
2022-09-28 08:29:14.900569344+00:00	28.6986
2022-09-28 08:29:17.896128+00:00	28.7024
2022-09-28 08:29:20.891850496+00:00	28.7043
2022-09-28 08:29:23.889904896+00:00	28.7043
2022-09-28 08:29:26.885100800+00:00	28.7043
2022-09-28 08:29:29.884643584+00:00	28.7043
2022-09-28 08:29:32.878550272+00:00	28.7043
2022-09-28 08:29:35.879090432+00:00	28.7043
2022-09-28 08:29:38.874178048+00:00	28.7043
2022-09-28 08:29:41.868604928+00:00	28.7043
2022-09-28 08:29:44.874490624+00:00	28.7043
2022-09-28 08:29:47.870390528+00:00	28.7043
2022-09-28 08:29:50.859465472+00:00	28.7043
2022-09-28 08:29:53.865132544+00:00	28.7043
2022-09-28 08:29:56.853051904+00:00	28.7043
2022-09-28 08:29:59.849763584+00:00	28.7024
2022-09-28 08:30:02.847113728+00:00	28.7024
2022-09-28 08:30:05.846575360+00:00	28.7024
2022-09-28 08:30:08.842206208+00:00	28.7005
2022-09-28 08:30:11.839753216+00:00	28.6986
2022-09-28 08:30:14.833926400+00:00	28.6967
2022-09-28 08:30:17.830818304+00:00	28.6947
2022-09-28 08:30:21.169178368+00:00	28.6928
2022-09-28 08:30:24.159725312+00:00	28.6928
2022-09-28 08:30:27.152549632+00:00	28.6928
2022-09-28 08:30:30.159715072+00:00	28.6909
2022-09-28 08:30:33.147397376+00:00	28.6909
2022-09-28 08:30:36.146002688+00:00	28.6928
2022-09-28 08:30:39.143089664+00:00	28.6909
2022-09-28 08:30:42.136550400+00:00	28.6909
2022-09-28 08:30:45.134859008+00:00	28.689
2022-09-28 08:30:48.131641600+00:00	28.687
2022-09-28 08:30:51.128486656+00:00	28.6851
2022-09-28 08:30:54.123837952+00:00	28.6832
2022-09-28 08:30:57.122173696+00:00	28.6832
2022-09-28 08:31:00.127253504+00:00	28.6832
2022-09-28 08:31:03.117195776+00:00	28.6832
2022-09-28 08:31:06.114183424+00:00	28.6813
2022-09-28 08:31:09.109288192+00:00	28.6813
2022-09-28 08:31:12.106186752+00:00	28.6813
2022-09-28 08:31:15.115925760+00:00	28.6813
2022-09-28 08:31:18.099842304+00:00	28.6813
2022-09-28 08:31:21.096509952+00:00	28.6794
2022-09-28 08:31:24.097189376+00:00	28.6774
2022-09-28 08:31:27.103056128+00:00	28.6736
2022-09-28 08:31:30.085390336+00:00	28.6717
2022-09-28 08:31:33.085591808+00:00	28.6678
2022-09-28 08:31:36.091619584+00:00	28.6659
2022-09-28 08:31:39.079011328+00:00	28.6659
2022-09-28 08:31:42.074415104+00:00	28.664
2022-09-28 08:31:45.071142400+00:00	28.6621
2022-09-28 08:31:48.068132864+00:00	28.6601
2022-09-28 08:31:51.064725248+00:00	28.6601
2022-09-28 08:31:54.062963456+00:00	28.6601
2022-09-28 08:31:57.060067840+00:00	28.6621
2022-09-28 08:32:00.055205632+00:00	28.664
2022-09-28 08:32:03.053431552+00:00	28.6659
2022-09-28 08:32:06.050358272+00:00	28.6659
2022-09-28 08:32:09.056887552+00:00	28.6659
2022-09-28 08:32:12.045338624+00:00	28.6678
2022-09-28 08:32:15.042958592+00:00	28.6678
2022-09-28 08:32:18.037643520+00:00	28.6697
2022-09-28 08:32:21.032862976+00:00	28.6697
2022-09-28 08:32:24.031132416+00:00	28.6697
2022-09-28 08:32:27.029548032+00:00	28.6697
2022-09-28 08:32:30.023289088+00:00	28.6717
2022-09-28 08:32:33.020011776+00:00	28.6736
2022-09-28 08:32:36.018414592+00:00	28.6736
2022-09-28 08:32:39.013569536+00:00	28.6736
2022-09-28 08:32:42.010219008+00:00	28.6755
2022-09-28 08:32:45.006026496+00:00	28.6774
2022-09-28 08:32:48.007396352+00:00	28.6794
2022-09-28 08:32:51.000621568+00:00	28.6813
2022-09-28 08:32:53.997605120+00:00	28.6851
2022-09-28 08:32:56.995985408+00:00	28.687
2022-09-28 08:32:59.992992256+00:00	28.6909
2022-09-28 08:33:02.991480576+00:00	28.6928
2022-09-28 08:33:05.986471168+00:00	28.6947
2022-09-28 08:33:08.981847296+00:00	28.6947
2022-09-28 08:33:11.978531584+00:00	28.6967
2022-09-28 08:33:14.975461888+00:00	28.6986
2022-09-28 08:33:17.972112896+00:00	28.7005
2022-09-28 08:33:20.967322880+00:00	28.7024
2022-09-28 08:33:23.967301888+00:00	28.7043
2022-09-28 08:33:26.966514176+00:00	28.7063
2022-09-28 08:33:29.968614912+00:00	28.7082
2022-09-28 08:33:32.956140544+00:00	28.7101
2022-09-28 08:33:35.952967168+00:00	28.7101
2022-09-28 08:33:38.951271936+00:00	28.712
2022-09-28 08:33:41.946574080+00:00	28.712
2022-09-28 08:33:44.951424+00:00	28.712
2022-09-28 08:33:47.940527104+00:00	28.712
2022-09-28 08:33:50.940449024+00:00	28.712
2022-09-28 08:33:53.933867776+00:00	28.714
2022-09-28 08:33:56.930364928+00:00	28.7178
2022-09-28 08:33:59.927737088+00:00	28.7197
2022-09-28 08:34:02.924247552+00:00	28.7236
2022-09-28 08:34:05.921245696+00:00	28.7274
2022-09-28 08:34:08.926698240+00:00	28.7293
2022-09-28 08:34:11.913943552+00:00	28.7293
2022-09-28 08:34:14.913046784+00:00	28.7293
2022-09-28 08:34:17.911247616+00:00	28.7293
2022-09-28 08:34:20.909581312+00:00	28.7313
2022-09-28 08:34:23.904023808+00:00	28.7293
2022-09-28 08:34:26.898687744+00:00	28.7293
2022-09-28 08:34:29.897389824+00:00	28.7293
2022-09-28 08:34:32.892668928+00:00	28.7293
2022-09-28 08:34:35.898045952+00:00	28.7313
2022-09-28 08:34:38.887600128+00:00	28.7351
2022-09-28 08:34:41.881161984+00:00	28.7389
2022-09-28 08:34:44.880709888+00:00	28.7409
2022-09-28 08:34:47.880234496+00:00	28.7447
2022-09-28 08:34:50.873171200+00:00	28.7466
2022-09-28 08:34:53.875660800+00:00	28.7524
2022-09-28 08:34:56.866778880+00:00	28.7562
2022-09-28 08:34:59.863770880+00:00	28.7582
2022-09-28 08:35:02.860322048+00:00	28.7582
2022-09-28 08:35:05.853102080+00:00	28.7601
2022-09-28 08:35:08.854670336+00:00	28.762
2022-09-28 08:35:11.852387072+00:00	28.7639
2022-09-28 08:35:14.847908608+00:00	28.7639
2022-09-28 08:35:17.847502336+00:00	28.7639
2022-09-28 08:35:20.839937024+00:00	28.7659
2022-09-28 08:35:23.838423296+00:00	28.7678
2022-09-28 08:35:26.835156224+00:00	28.7697
2022-09-28 08:35:30.165180672+00:00	28.7735
2022-09-28 08:35:33.165241856+00:00	28.7755
2022-09-28 08:35:36.158305024+00:00	28.7774
2022-09-28 08:35:39.159325952+00:00	28.7793
2022-09-28 08:35:42.154933760+00:00	28.7832
2022-09-28 08:35:45.148818432+00:00	28.7851
2022-09-28 08:35:48.145610752+00:00	28.787
2022-09-28 08:35:51.142448128+00:00	28.7889
2022-09-28 08:35:54.137596928+00:00	28.7908
2022-09-28 08:35:57.135960320+00:00	28.7947
2022-09-28 08:36:00.134596608+00:00	28.7966
2022-09-28 08:36:03.131275008+00:00	28.7966
2022-09-28 08:36:06.122994944+00:00	28.7966
2022-09-28 08:36:09.130596096+00:00	28.8005
2022-09-28 08:36:12.119973888+00:00	28.8043
2022-09-28 08:36:15.116886016+00:00	28.8082
2022-09-28 08:36:18.115602944+00:00	28.812
2022-09-28 08:36:21.113595392+00:00	28.8139
2022-09-28 08:36:24.106165760+00:00	28.8158
2022-09-28 08:36:27.102562304+00:00	28.8178
2022-09-28 08:36:30.100855808+00:00	28.8178
2022-09-28 08:36:33.097181440+00:00	28.8197
2022-09-28 08:36:36.094627584+00:00	28.8216
2022-09-28 08:36:39.092765696+00:00	28.8235
2022-09-28 08:36:42.088072192+00:00	28.8255
2022-09-28 08:36:45.084904192+00:00	28.8293
2022-09-28 08:36:48.080000768+00:00	28.8331
2022-09-28 08:36:51.078476800+00:00	28.837
2022-09-28 08:36:54.081050880+00:00	28.8389
2022-09-28 08:36:57.075120896+00:00	28.8428
2022-09-28 08:37:00.070565632+00:00	28.8466
2022-09-28 08:37:03.064330496+00:00	28.8504
2022-09-28 08:37:06.064201472+00:00	28.8543
2022-09-28 08:37:09.062392320+00:00	28.8562
2022-09-28 08:37:12.056166656+00:00	28.8581
2022-09-28 08:37:15.056477184+00:00	28.8601
2022-09-28 08:37:18.058736384+00:00	28.862
2022-09-28 08:37:21.046728960+00:00	28.8639
2022-09-28 08:37:24.046523904+00:00	28.8658
2022-09-28 08:37:27.040138496+00:00	28.8658
2022-09-28 08:37:30.037035776+00:00	28.8677
2022-09-28 08:37:33.033942016+00:00	28.8716
2022-09-28 08:37:36.032318208+00:00	28.8754
2022-09-28 08:37:39.028860928+00:00	28.8774
2022-09-28 08:37:42.024465664+00:00	28.885
2022-09-28 08:37:45.021071872+00:00	28.8927
2022-09-28 08:37:48.018756608+00:00	28.9004
2022-09-28 08:37:51.014773248+00:00	28.9081
2022-09-28 08:37:54.013037568+00:00	28.9139
2022-09-28 08:37:57.009749248+00:00	28.9196
2022-09-28 08:38:00.005109504+00:00	28.9235
2022-09-28 08:38:03.005444352+00:00	28.9273
2022-09-28 08:38:05.998879744+00:00	28.9312
2022-09-28 08:38:08.995515648+00:00	28.9389
2022-09-28 08:38:11.992326912+00:00	28.9446
2022-09-28 08:38:14.993089280+00:00	28.9485
2022-09-28 08:38:17.990151936+00:00	28.9542
2022-09-28 08:38:20.984449536+00:00	28.9581
2022-09-28 08:38:23.978186496+00:00	28.9658
2022-09-28 08:38:26.980222976+00:00	28.9715
2022-09-28 08:38:29.975064064+00:00	28.9754
2022-09-28 08:38:32.971810048+00:00	28.9812
2022-09-28 08:38:35.966858752+00:00	28.9889
2022-09-28 08:38:38.963573760+00:00	28.9946
2022-09-28 08:38:41.960360192+00:00	29.0004
2022-09-28 08:38:44.963632384+00:00	29.0062
2022-09-28 08:38:47.954164480+00:00	29.0119
2022-09-28 08:38:50.952448768+00:00	29.0177
2022-09-28 08:38:53.947704576+00:00	29.0254
2022-09-28 08:38:56.947262208+00:00	29.0331
2022-09-28 08:38:59.945501440+00:00	29.0408
2022-09-28 08:39:02.951898624+00:00	29.0484
2022-09-28 08:39:05.934957312+00:00	29.0581
2022-09-28 08:39:08.931691520+00:00	29.0657
2022-09-28 08:39:11.930872832+00:00	29.0715
2022-09-28 08:39:14.925454336+00:00	29.0773
2022-09-28 08:39:17.922304512+00:00	29.085
2022-09-28 08:39:20.919009792+00:00	29.0927
2022-09-28 08:39:23.915980800+00:00	29.1003
2022-09-28 08:39:26.916586240+00:00	29.108
2022-09-28 08:39:29.909462016+00:00	29.1157
2022-09-28 08:39:32.915293952+00:00	29.1234
2022-09-28 08:39:35.905996288+00:00	29.1292
2022-09-28 08:39:38.899791360+00:00	29.1349
2022-09-28 08:39:41.896899584+00:00	29.1407
2022-09-28 08:39:44.894196992+00:00	29.1465
2022-09-28 08:39:47.890146560+00:00	29.1503
2022-09-28 08:39:50.887138304+00:00	29.1542
2022-09-28 08:39:53.886103552+00:00	29.1599
2022-09-28 08:39:56.880598272+00:00	29.1638
2022-09-28 08:39:59.880458496+00:00	29.1676
2022-09-28 08:40:02.874298624+00:00	29.1715
2022-09-28 08:40:05.872855040+00:00	29.1753
2022-09-28 08:40:08.868123136+00:00	29.1792
2022-09-28 08:40:11.863482624+00:00	29.183
2022-09-28 08:40:14.878956288+00:00	29.183
2022-09-28 08:40:17.859927296+00:00	29.183
2022-09-28 08:40:20.855341056+00:00	29.183
2022-09-28 08:40:23.852018176+00:00	29.183
2022-09-28 08:40:26.847665664+00:00	29.183
2022-09-28 08:40:29.845611008+00:00	29.183
2022-09-28 08:40:32.842551040+00:00	29.183
2022-09-28 08:40:35.839415552+00:00	29.183
2022-09-28 08:40:38.835354112+00:00	29.183
2022-09-28 08:40:41.841790208+00:00	29.1772
2022-09-28 08:40:45.160909824+00:00	29.1772
2022-09-28 08:40:48.159350528+00:00	29.1772
2022-09-28 08:40:51.165345280+00:00	29.1772
2022-09-28 08:40:54.154812928+00:00	29.1772
2022-09-28 08:40:57.148830976+00:00	29.1715
2022-09-28 08:41:00.148415488+00:00	29.1676
2022-09-28 08:41:03.152525312+00:00	29.1676
2022-09-28 08:41:06.142112768+00:00	29.1638
2022-09-28 08:41:09.137178880+00:00	29.158
2022-09-28 08:41:12.134191104+00:00	29.1542
2022-09-28 08:41:15.132513024+00:00	29.1522
2022-09-28 08:41:18.130439424+00:00	29.1465
2022-09-28 08:41:21.125798912+00:00	29.1369
2022-09-28 08:41:24.121053952+00:00	29.1273
2022-09-28 08:41:27.116595200+00:00	29.1176
2022-09-28 08:41:30.116302848+00:00	29.108
2022-09-28 08:41:33.112119040+00:00	29.0984
2022-09-28 08:41:36.115888384+00:00	29.0888
2022-09-28 08:41:39.105440+00:00	29.0773
2022-09-28 08:41:42.102028544+00:00	29.0657
2022-09-28 08:41:45.102802432+00:00	29.0561
2022-09-28 08:41:48.097260288+00:00	29.0465
2022-09-28 08:41:51.095808512+00:00	29.0331
2022-09-28 08:41:54.092492032+00:00	29.0196
2022-09-28 08:41:57.087816192+00:00	29.0062
2022-09-28 08:42:00.081155328+00:00	28.9927
2022-09-28 08:42:03.090745600+00:00	28.9792
2022-09-28 08:42:06.076345088+00:00	28.9658
2022-09-28 08:42:09.073504+00:00	28.9542
[truncated: 12,331 more rows]

## Sheet: Figure 3D - Basking timestamps
	Basking timestamps
0	2022-09-28 04:10:08.952514048+00:00
1	2022-09-28 04:10:11.949224192+00:00
2	2022-09-28 04:10:14.947241216+00:00
3	2022-09-28 04:10:17.942882304+00:00
4	2022-09-28 04:10:20.943192064+00:00
5	2022-09-28 04:10:23.940169216+00:00
6	2022-09-28 04:10:26.933375488+00:00
7	2022-09-28 04:10:29.930056448+00:00
8	2022-09-28 04:10:32.934376960+00:00
9	2022-09-28 04:10:35.923721472+00:00
10	2022-09-28 04:10:38.920476160+00:00
11	2022-09-28 04:10:41.918878976+00:00
12	2022-09-28 04:10:44.916999168+00:00
13	2022-09-28 04:10:47.911009280+00:00
14	2022-09-28 04:10:50.907817472+00:00
15	2022-09-28 04:10:53.904715008+00:00
16	2022-09-28 04:10:56.903049728+00:00
17	2022-09-28 04:10:59.898369280+00:00
18	2022-09-28 04:11:02.895302400+00:00
19	2022-09-28 04:11:05.895340032+00:00
20	2022-09-28 04:11:08.888610560+00:00
21	2022-09-28 04:11:11.894888704+00:00
22	2022-09-28 04:11:14.892796160+00:00
23	2022-09-28 04:11:17.878889472+00:00
24	2022-09-28 04:11:20.878771200+00:00
25	2022-09-28 04:11:23.872679680+00:00
26	2022-09-28 04:11:26.868648960+00:00
27	2022-09-28 04:11:29.866311936+00:00
28	2022-09-28 04:11:32.866033408+00:00
29	2022-09-28 04:11:35.858778624+00:00
30	2022-09-28 04:11:38.856890880+00:00
31	2022-09-28 04:11:41.855046400+00:00
32	2022-09-28 04:11:44.850546688+00:00
33	2022-09-28 04:11:47.845836800+00:00
34	2022-09-28 04:11:50.844035584+00:00
35	2022-09-28 04:11:53.844842240+00:00
36	2022-09-28 04:11:56.839086336+00:00
37	2022-09-28 04:11:59.846006784+00:00
38	2022-09-28 04:12:03.164347392+00:00
39	2022-09-28 04:12:06.160925440+00:00
40	2022-09-28 04:12:09.157852416+00:00
41	2022-09-28 04:12:12.152948480+00:00
42	2022-09-28 04:12:15.149707264+00:00
43	2022-09-28 04:12:18.154735104+00:00
44	2022-09-28 04:12:21.146511616+00:00
45	2022-09-28 04:12:24.140090880+00:00
46	2022-09-28 04:12:27.138775552+00:00
47	2022-09-28 04:12:30.139090176+00:00
48	2022-09-28 04:12:33.131689472+00:00
49	2022-09-28 04:12:36.128641280+00:00
50	2022-09-28 04:12:39.128742656+00:00
51	2022-09-28 04:12:42.120936960+00:00
52	2022-09-28 04:12:45.119430400+00:00
53	2022-09-28 04:12:48.116273408+00:00
54	2022-09-28 04:12:51.117049856+00:00
55	2022-09-28 04:12:54.111405568+00:00
56	2022-09-28 04:12:57.109629696+00:00
57	2022-09-28 04:13:00.103585024+00:00
58	2022-09-28 04:13:03.101945344+00:00
59	2022-09-28 04:13:06.097240832+00:00
60	2022-09-28 04:13:09.093928192+00:00
61	2022-09-28 04:13:12.092226560+00:00
62	2022-09-28 04:13:15.085913856+00:00
63	2022-09-28 04:13:18.095987968+00:00
64	2022-09-28 04:13:21.084269824+00:00
65	2022-09-28 04:13:24.077923328+00:00
66	2022-09-28 04:13:27.076339456+00:00
67	2022-09-28 04:13:30.075529216+00:00
68	2022-09-28 04:13:33.077991936+00:00
69	2022-09-28 04:13:36.066841600+00:00
70	2022-09-28 04:13:39.058921472+00:00
71	2022-09-28 04:13:42.058689280+00:00
72	2022-09-28 04:13:45.055728896+00:00
73	2022-09-28 04:13:48.056339968+00:00
74	2022-09-28 04:13:51.049199104+00:00
75	2022-09-28 04:13:54.041615872+00:00
76	2022-09-28 04:13:57.044385536+00:00
77	2022-09-28 04:14:00.038038016+00:00
78	2022-09-28 04:14:03.036441600+00:00
79	2022-09-28 04:14:06.034924800+00:00
80	2022-09-28 04:14:09.028009984+00:00
81	2022-09-28 04:14:12.028327936+00:00
82	2022-09-28 04:14:15.025253888+00:00
83	2022-09-28 04:14:18.020588800+00:00
84	2022-09-28 04:14:21.021074176+00:00
85	2022-09-28 04:14:24.020652288+00:00
86	2022-09-28 04:14:27.012676864+00:00
87	2022-09-28 04:14:30.015648512+00:00
88	2022-09-28 04:14:33.003063040+00:00
89	2022-09-28 04:14:36.001206272+00:00
90	2022-09-28 04:14:38.999656960+00:00
91	2022-09-28 04:14:41.995026944+00:00
92	2022-09-28 04:14:44.991666432+00:00
93	2022-09-28 04:14:47.988578560+00:00
94	2022-09-28 04:14:50.983791104+00:00
95	2022-09-28 04:14:53.982179584+00:00
96	2022-09-28 04:14:56.983086592+00:00
97	2022-09-28 04:14:59.977376256+00:00
98	2022-09-28 04:15:02.974235136+00:00
99	2022-09-28 04:15:05.973221120+00:00
100	2022-09-28 04:15:08.969386240+00:00
101	2022-09-28 04:15:11.973952768+00:00
102	2022-09-28 04:15:14.960308480+00:00
103	2022-09-28 04:15:17.956719616+00:00
104	2022-09-28 04:15:20.954964480+00:00
105	2022-09-28 04:15:23.950163968+00:00
106	2022-09-28 04:15:26.947052800+00:00
107	2022-09-28 04:15:29.947890176+00:00
108	2022-09-28 04:15:32.940589312+00:00
109	2022-09-28 04:15:35.937488640+00:00
110	2022-09-28 04:15:38.937266432+00:00
111	2022-09-28 04:15:41.929281024+00:00
112	2022-09-28 04:15:44.928184576+00:00
113	2022-09-28 04:15:47.927983872+00:00
114	2022-09-28 04:15:50.921498368+00:00
115	2022-09-28 04:15:53.918446848+00:00
116	2022-09-28 04:15:56.915209728+00:00
117	2022-09-28 04:15:59.915124992+00:00
118	2022-09-28 04:16:02.912694016+00:00
119	2022-09-28 04:16:05.906127616+00:00
120	2022-09-28 04:16:08.902456320+00:00
121	2022-09-28 04:16:11.898318336+00:00
122	2022-09-28 04:16:14.895986944+00:00
123	2022-09-28 04:16:17.893178880+00:00
124	2022-09-28 04:16:20.889873152+00:00
125	2022-09-28 04:16:23.886450176+00:00
126	2022-09-28 04:16:26.883353600+00:00
127	2022-09-28 04:16:29.880264192+00:00
128	2022-09-28 04:16:32.876876544+00:00
129	2022-09-28 04:16:35.872261120+00:00
130	2022-09-28 04:16:38.872332544+00:00
131	2022-09-28 04:16:41.867585536+00:00
132	2022-09-28 04:16:44.864052992+00:00
133	2022-09-28 04:16:47.860774400+00:00
134	2022-09-28 04:16:50.857690368+00:00
135	2022-09-28 04:16:53.854456064+00:00
136	2022-09-28 04:16:56.854675968+00:00
137	2022-09-28 04:16:59.848042752+00:00
138	2022-09-28 04:17:02.847811584+00:00
139	2022-09-28 04:17:05.841574400+00:00
140	2022-09-28 04:17:08.840536320+00:00
141	2022-09-28 04:17:11.836933632+00:00
142	2022-09-28 04:17:14.833908736+00:00
143	2022-09-28 04:17:18.163195136+00:00
144	2022-09-28 04:17:21.157106432+00:00
145	2022-09-28 04:17:24.155539968+00:00
146	2022-09-28 04:17:27.154120704+00:00
147	2022-09-28 04:17:30.149189120+00:00
148	2022-09-28 04:17:33.145952512+00:00
149	2022-09-28 04:17:36.142927872+00:00
150	2022-09-28 04:17:39.139684352+00:00
151	2022-09-28 04:17:42.138071040+00:00
152	2022-09-28 04:17:45.133321216+00:00
153	2022-09-28 04:17:48.130047744+00:00
154	2022-09-28 04:17:51.127478528+00:00
155	2022-09-28 04:17:54.125128960+00:00
156	2022-09-28 04:17:57.120305920+00:00
157	2022-09-28 04:18:00.117195520+00:00
158	2022-09-28 04:18:03.115673856+00:00
159	2022-09-28 04:18:06.112392960+00:00
160	2022-09-28 04:18:09.108105472+00:00
161	2022-09-28 04:18:12.104489216+00:00
162	2022-09-28 04:18:15.099721472+00:00
163	2022-09-28 04:18:18.096552704+00:00
164	2022-09-28 04:18:21.098726400+00:00
165	2022-09-28 04:18:24.093306112+00:00
166	2022-09-28 04:18:27.089817856+00:00
167	2022-09-28 04:18:30.085381120+00:00
168	2022-09-28 04:18:33.079968+00:00
169	2022-09-28 04:18:36.080396032+00:00
170	2022-09-28 04:18:39.075786240+00:00
171	2022-09-28 04:18:42.074182144+00:00
172	2022-09-28 04:18:45.069308672+00:00
173	2022-09-28 04:18:48.064601856+00:00
174	2022-09-28 04:18:51.076390144+00:00
175	2022-09-28 04:18:54.058264832+00:00
176	2022-09-28 04:18:57.056672768+00:00
177	2022-09-28 04:19:00.064386304+00:00
178	2022-09-28 04:19:03.050212352+00:00
179	2022-09-28 04:19:06.048786688+00:00
180	2022-09-28 04:19:09.043791360+00:00
181	2022-09-28 04:19:12.041499136+00:00
182	2022-09-28 04:19:15.035811072+00:00
183	2022-09-28 04:19:18.035807488+00:00
184	2022-09-28 04:19:21.032502784+00:00
185	2022-09-28 04:19:24.029577472+00:00
186	2022-09-28 04:19:27.026124032+00:00
187	2022-09-28 04:19:30.021275392+00:00
188	2022-09-28 04:19:33.025339648+00:00
189	2022-09-28 04:19:36.015232+00:00
190	2022-09-28 04:19:39.011943168+00:00
191	2022-09-28 04:19:42.008982784+00:00
192	2022-09-28 04:19:45.005574400+00:00
193	2022-09-28 04:19:48.007246848+00:00
194	2022-09-28 04:19:50.999098880+00:00
195	2022-09-28 04:19:53.997595136+00:00
196	2022-09-28 04:19:56.992760320+00:00
197	2022-09-28 04:19:59.989723904+00:00
198	2022-09-28 04:20:02.986344960+00:00
199	2022-09-28 04:20:05.983198464+00:00
200	2022-09-28 04:20:08.981701632+00:00
201	2022-09-28 04:20:11.981122816+00:00
202	2022-09-28 04:20:14.971971840+00:00
203	2022-09-28 04:20:17.971992064+00:00
204	2022-09-28 04:20:20.967301632+00:00
205	2022-09-28 04:20:23.964208640+00:00
206	2022-09-28 04:20:26.960836352+00:00
207	2022-09-28 04:20:29.959310080+00:00
208	2022-09-28 04:20:32.955516160+00:00
209	2022-09-28 04:20:35.952464384+00:00
210	2022-09-28 04:20:38.948218880+00:00
211	2022-09-28 04:20:41.944955648+00:00
212	2022-09-28 04:20:44.941669632+00:00
213	2022-09-28 04:20:47.938486784+00:00
214	2022-09-28 04:20:50.933673472+00:00
215	2022-09-28 04:20:53.932164352+00:00
216	2022-09-28 04:20:56.930438400+00:00
217	2022-09-28 04:20:59.925918720+00:00
218	2022-09-28 04:21:02.922563328+00:00
219	2022-09-28 04:21:05.919976448+00:00
220	2022-09-28 04:21:08.916152064+00:00
221	2022-09-28 04:21:11.913072128+00:00
222	2022-09-28 04:21:14.909751040+00:00
223	2022-09-28 04:21:17.909516800+00:00
224	2022-09-28 04:21:20.903603200+00:00
225	2022-09-28 04:21:23.900611072+00:00
226	2022-09-28 04:21:26.900434432+00:00
227	2022-09-28 04:21:29.893913344+00:00
228	2022-09-28 04:21:32.890594048+00:00
229	2022-09-28 04:21:35.887370752+00:00
230	2022-09-28 04:21:38.884282112+00:00
231	2022-09-28 04:21:41.881020160+00:00
232	2022-09-28 04:21:44.877862656+00:00
233	2022-09-28 04:21:47.876311040+00:00
234	2022-09-28 04:21:50.874505728+00:00
235	2022-09-28 04:21:53.868300800+00:00
236	2022-09-28 04:21:56.867940352+00:00
237	2022-09-28 04:21:59.861842688+00:00
238	2022-09-28 04:22:02.858930176+00:00
239	2022-09-28 04:22:05.855505664+00:00
240	2022-09-28 04:22:08.857646848+00:00
241	2022-09-28 04:22:11.859924992+00:00
242	2022-09-28 04:22:14.846076672+00:00
243	2022-09-28 04:22:17.841350912+00:00
244	2022-09-28 04:22:20.843695360+00:00
245	2022-09-28 04:22:23.835059968+00:00
246	2022-09-28 04:22:26.834844928+00:00
247	2022-09-28 04:22:30.163084800+00:00
248	2022-09-28 04:22:33.161294080+00:00
249	2022-09-28 04:22:36.158982144+00:00
250	2022-09-28 04:22:39.153392384+00:00
251	2022-09-28 04:22:42.150107136+00:00
252	2022-09-28 04:22:45.153651712+00:00
253	2022-09-28 04:22:48.143811584+00:00
254	2022-09-28 04:22:51.138892800+00:00
255	2022-09-28 04:22:54.137551104+00:00
256	2022-09-28 04:22:57.136375040+00:00
257	2022-09-28 04:23:00.136047360+00:00
258	2022-09-28 04:23:03.128633856+00:00
259	2022-09-28 04:23:06.124589568+00:00
260	2022-09-28 04:23:09.123262208+00:00
261	2022-09-28 04:23:12.118215936+00:00
262	2022-09-28 04:23:15.121859072+00:00
263	2022-09-28 04:23:18.111815680+00:00
264	2022-09-28 04:23:21.110068736+00:00
265	2022-09-28 04:23:24.106922496+00:00
266	2022-09-28 04:23:27.104011776+00:00
267	2022-09-28 04:23:30.100139520+00:00
268	2022-09-28 04:23:33.095842304+00:00
269	2022-09-28 04:23:36.092913152+00:00
270	2022-09-28 04:23:39.087982080+00:00
271	2022-09-28 04:23:42.087942400+00:00
272	2022-09-28 04:23:45.089046016+00:00
273	2022-09-28 04:23:48.079967488+00:00
274	2022-09-28 04:23:51.076865792+00:00
275	2022-09-28 04:23:54.080465920+00:00
276	2022-09-28 04:23:57.070306816+00:00
277	2022-09-28 04:24:00.068871424+00:00
278	2022-09-28 04:24:03.066083840+00:00
279	2022-09-28 04:24:06.060698624+00:00
280	2022-09-28 04:24:09.057564928+00:00
281	2022-09-28 04:24:12.054375168+00:00
282	2022-09-28 04:24:15.052817152+00:00
283	2022-09-28 04:24:18.055194368+00:00
284	2022-09-28 04:24:21.044947200+00:00
285	2022-09-28 04:24:24.041602816+00:00
286	2022-09-28 04:24:27.042174208+00:00
287	2022-09-28 04:24:30.037235968+00:00
288	2022-09-28 04:24:33.031517440+00:00
289	2022-09-28 04:24:36.028967424+00:00
290	2022-09-28 04:24:39.027204864+00:00
291	2022-09-28 04:24:42.024008704+00:00
292	2022-09-28 04:24:45.030172928+00:00
293	2022-09-28 04:24:48.016254976+00:00
294	2022-09-28 04:24:51.011306240+00:00
295	2022-09-28 04:24:54.008097536+00:00
296	2022-09-28 04:24:57.004979968+00:00
297	2022-09-28 04:25:00.002017536+00:00
298	2022-09-28 04:25:03.001630976+00:00
299	2022-09-28 04:25:05.997036032+00:00
300	2022-09-28 04:25:08.995083776+00:00
301	2022-09-28 04:25:11.988838400+00:00
302	2022-09-28 04:25:14.988837632+00:00
303	2022-09-28 04:25:17.985346304+00:00
304	2022-09-28 04:25:20.980885504+00:00
305	2022-09-28 04:25:23.980861696+00:00
306	2022-09-28 04:25:26.974586880+00:00
307	2022-09-28 04:25:29.971534592+00:00
308	2022-09-28 04:25:32.968313088+00:00
309	2022-09-28 04:25:35.973851392+00:00
310	2022-09-28 04:25:38.965428992+00:00
311	2022-09-28 04:25:41.958825984+00:00
312	2022-09-28 04:25:44.950659840+00:00
313	2022-09-28 04:25:47.952350976+00:00
314	2022-09-28 04:25:50.950771968+00:00
315	2022-09-28 04:25:53.946225408+00:00
316	2022-09-28 04:25:56.944281856+00:00
317	2022-09-28 04:25:59.941150464+00:00
318	2022-09-28 04:26:02.936274688+00:00
319	2022-09-28 04:26:05.937334272+00:00
320	2022-09-28 04:26:08.929952+00:00
321	2022-09-28 04:26:11.928494336+00:00
322	2022-09-28 04:26:14.922364672+00:00
323	2022-09-28 04:26:17.920351488+00:00
324	2022-09-28 04:26:20.923156480+00:00
325	2022-09-28 04:26:23.917649408+00:00
326	2022-09-28 04:26:26.912406016+00:00
327	2022-09-28 04:26:29.907724288+00:00
328	2022-09-28 04:26:32.913282560+00:00
329	2022-09-28 04:26:35.902660352+00:00
330	2022-09-28 04:26:38.898040832+00:00
331	2022-09-28 04:26:41.894824448+00:00
332	2022-09-28 04:26:44.893210624+00:00
333	2022-09-28 04:26:47.897286912+00:00
334	2022-09-28 04:26:50.888371712+00:00
335	2022-09-28 04:26:53.885344+00:00
336	2022-09-28 04:26:56.878854144+00:00
337	2022-09-28 04:26:59.875947776+00:00
338	2022-09-28 04:27:02.872511232+00:00
339	2022-09-28 04:27:05.869550592+00:00
340	2022-09-28 04:27:08.869030400+00:00
341	2022-09-28 04:27:11.865879808+00:00
342	2022-09-28 04:27:14.859970304+00:00
343	2022-09-28 04:27:17.859471104+00:00
344	2022-09-28 04:27:20.856205056+00:00
345	2022-09-28 04:27:23.853288448+00:00
346	2022-09-28 04:27:26.849776896+00:00
347	2022-09-28 04:27:29.843982336+00:00
348	2022-09-28 04:27:32.844329216+00:00
349	2022-09-28 04:27:35.835799808+00:00
350	2022-09-28 04:27:38.837929472+00:00
351	2022-09-28 04:27:42.163974400+00:00
352	2022-09-28 04:27:45.159054848+00:00
353	2022-09-28 04:27:48.157550336+00:00
354	2022-09-28 04:27:51.154440192+00:00
355	2022-09-28 04:27:54.156731904+00:00
356	2022-09-28 04:27:57.150993920+00:00
357	2022-09-28 04:28:00.144840448+00:00
358	2022-09-28 04:28:03.145028352+00:00
359	2022-09-28 04:28:06.138589440+00:00
360	2022-09-28 04:28:09.136998912+00:00
361	2022-09-28 04:28:12.136499456+00:00
362	2022-09-28 04:28:15.128893440+00:00
363	2022-09-28 04:28:18.127237120+00:00
364	2022-09-28 04:28:21.122309632+00:00
365	2022-09-28 04:28:24.123086080+00:00
366	2022-09-28 04:28:27.116029440+00:00
367	2022-09-28 04:28:30.121824512+00:00
368	2022-09-28 04:28:33.109632+00:00
369	2022-09-28 04:28:36.108005120+00:00
370	2022-09-28 04:28:39.103337472+00:00
371	2022-09-28 04:28:42.104041728+00:00
372	2022-09-28 04:28:45.097160448+00:00
373	2022-09-28 04:28:48.099604992+00:00
374	2022-09-28 04:28:51.099365120+00:00
375	2022-09-28 04:28:54.090045184+00:00
376	2022-09-28 04:28:57.086079232+00:00
377	2022-09-28 04:29:00.082530816+00:00
378	2022-09-28 04:29:03.080867584+00:00
379	2022-09-28 04:29:06.074610688+00:00
380	2022-09-28 04:29:09.072913408+00:00
381	2022-09-28 04:29:12.087422464+00:00
382	2022-09-28 04:29:15.065095168+00:00
383	2022-09-28 04:29:18.070631424+00:00
384	2022-09-28 04:29:21.060077312+00:00
385	2022-09-28 04:29:24.055581952+00:00
386	2022-09-28 04:29:27.052211968+00:00
387	2022-09-28 04:29:30.049092096+00:00
388	2022-09-28 04:29:33.045967104+00:00
389	2022-09-28 04:29:36.045522432+00:00
390	2022-09-28 04:29:39.041671424+00:00
391	2022-09-28 04:29:42.031994112+00:00
392	2022-09-28 04:29:45.033149440+00:00
393	2022-09-28 04:29:48.029839872+00:00
394	2022-09-28 04:29:51.028223488+00:00
395	2022-09-28 04:29:54.023849472+00:00
396	2022-09-28 04:29:57.022621440+00:00
397	2022-09-28 04:30:00.017083392+00:00
398	2022-09-28 04:30:03.015508480+00:00
399	2022-09-28 04:30:06.010621440+00:00
400	2022-09-28 04:30:09.009107712+00:00
401	2022-09-28 04:30:12.009867520+00:00
402	2022-09-28 04:30:15.001265408+00:00
403	2022-09-28 04:30:17.999730176+00:00
404	2022-09-28 04:30:20.993512192+00:00
405	2022-09-28 04:30:23.991602432+00:00
406	2022-09-28 04:30:26.988831744+00:00
407	2022-09-28 04:30:29.986702336+00:00
408	2022-09-28 04:30:32.981501696+00:00
409	2022-09-28 04:30:35.978908160+00:00
410	2022-09-28 04:30:38.975592960+00:00
411	2022-09-28 04:30:41.972362752+00:00
412	2022-09-28 04:30:44.970843136+00:00
413	2022-09-28 04:30:47.966127360+00:00
414	2022-09-28 04:30:50.964602624+00:00
415	2022-09-28 04:30:53.961227776+00:00
416	2022-09-28 04:30:56.956617728+00:00
417	2022-09-28 04:30:59.954933760+00:00
418	2022-09-28 04:31:02.953795584+00:00
419	2022-09-28 04:31:05.948521984+00:00
420	2022-09-28 04:31:08.943730176+00:00
421	2022-09-28 04:31:11.949312768+00:00
422	2022-09-28 04:31:14.937371136+00:00
423	2022-09-28 04:31:17.935400704+00:00
424	2022-09-28 04:31:20.933382144+00:00
425	2022-09-28 04:31:23.938721536+00:00
426	2022-09-28 04:31:26.924681728+00:00
427	2022-09-28 04:31:29.921442048+00:00
428	2022-09-28 04:31:32.918200064+00:00
429	2022-09-28 04:31:35.914998784+00:00
430	2022-09-28 04:31:38.914017280+00:00
431	2022-09-28 04:31:41.911659008+00:00
432	2022-09-28 04:31:44.914302720+00:00
433	2022-09-28 04:31:47.902524672+00:00
434	2022-09-28 04:31:50.899012864+00:00
435	2022-09-28 04:31:53.895875584+00:00
436	2022-09-28 04:31:56.892738816+00:00
437	2022-09-28 04:31:59.889393664+00:00
438	2022-09-28 04:32:02.886279168+00:00
439	2022-09-28 04:32:05.883561984+00:00
440	2022-09-28 04:32:08.883186944+00:00
441	2022-09-28 04:32:11.878619904+00:00
442	2022-09-28 04:32:14.876556800+00:00
443	2022-09-28 04:32:17.870481408+00:00
444	2022-09-28 04:32:20.868825600+00:00
445	2022-09-28 04:32:23.865666304+00:00
446	2022-09-28 04:32:26.862149632+00:00
447	2022-09-28 04:32:29.867875584+00:00
448	2022-09-28 04:32:32.854469632+00:00
449	2022-09-28 04:32:35.851438336+00:00
450	2022-09-28 04:32:38.848594176+00:00
451	2022-09-28 04:32:41.844928512+00:00
452	2022-09-28 04:32:44.845276160+00:00
453	2022-09-28 04:32:47.838595072+00:00
454	2022-09-28 04:32:51.164765440+00:00
455	2022-09-28 04:32:53.833520384+00:00
456	2022-09-28 04:32:57.161851904+00:00
457	2022-09-28 04:33:00.160269568+00:00
458	2022-09-28 04:33:03.155386368+00:00
459	2022-09-28 04:33:06.152219904+00:00
460	2022-09-28 04:33:09.149008640+00:00
461	2022-09-28 04:33:12.144304640+00:00
462	2022-09-28 04:33:15.142631168+00:00
463	2022-09-28 04:33:18.138745088+00:00
464	2022-09-28 04:33:21.136253184+00:00
465	2022-09-28 04:33:24.131343104+00:00
466	2022-09-28 04:33:27.131704064+00:00
467	2022-09-28 04:33:30.135808512+00:00
468	2022-09-28 04:33:33.123760128+00:00
469	2022-09-28 04:33:36.123624704+00:00
470	2022-09-28 04:33:39.118718976+00:00
471	2022-09-28 04:33:42.115755776+00:00
472	2022-09-28 04:33:45.110610432+00:00
473	2022-09-28 04:33:48.109006848+00:00
474	2022-09-28 04:33:51.105956096+00:00
475	2022-09-28 04:33:54.101024256+00:00
476	2022-09-28 04:33:57.099584768+00:00
477	2022-09-28 04:34:00.096275968+00:00
478	2022-09-28 04:34:03.091476224+00:00
479	2022-09-28 04:34:06.086786816+00:00
480	2022-09-28 04:34:09.088480512+00:00
481	2022-09-28 04:34:12.082189568+00:00
482	2022-09-28 04:34:15.078957824+00:00
483	2022-09-28 04:34:18.079407616+00:00
484	2022-09-28 04:34:21.072558080+00:00
485	2022-09-28 04:34:24.069681920+00:00
486	2022-09-28 04:34:27.068341504+00:00
487	2022-09-28 04:34:30.066771456+00:00
488	2022-09-28 04:34:33.065441792+00:00
489	2022-09-28 04:34:36.056470784+00:00
490	2022-09-28 04:34:39.053417472+00:00
491	2022-09-28 04:34:42.048457472+00:00
492	2022-09-28 04:34:45.046130944+00:00
493	2022-09-28 04:34:48.043738368+00:00
494	2022-09-28 04:34:51.040847616+00:00
495	2022-09-28 04:34:54.046356480+00:00
496	2022-09-28 04:34:57.034276608+00:00
497	2022-09-28 04:35:00.029339136+00:00
498	2022-09-28 04:35:03.029294592+00:00
499	2022-09-28 04:35:06.025031680+00:00
500	2022-09-28 04:35:09.023132160+00:00
501	2022-09-28 04:35:12.020375296+00:00
502	2022-09-28 04:35:15.016446976+00:00
503	2022-09-28 04:35:18.011992576+00:00
504	2022-09-28 04:35:21.008550400+00:00
505	2022-09-28 04:35:24.006984448+00:00
506	2022-09-28 04:35:27.002190848+00:00
507	2022-09-28 04:35:29.997364224+00:00
508	2022-09-28 04:35:32.995837696+00:00
509	2022-09-28 04:35:35.992776448+00:00
510	2022-09-28 04:35:38.991101184+00:00
511	2022-09-28 04:35:41.984696832+00:00
512	2022-09-28 04:35:44.991971584+00:00
513	2022-09-28 04:35:47.978848256+00:00
514	2022-09-28 04:35:50.985960192+00:00
515	2022-09-28 04:35:53.977082624+00:00
516	2022-09-28 04:35:56.971650560+00:00
517	2022-09-28 04:35:59.965457408+00:00
518	2022-09-28 04:36:02.963869184+00:00
519	2022-09-28 04:36:05.969598208+00:00
520	2022-09-28 04:36:08.958985216+00:00
521	2022-09-28 04:36:11.957982720+00:00
522	2022-09-28 04:36:14.952655616+00:00
523	2022-09-28 04:36:17.945561344+00:00
524	2022-09-28 04:36:20.944816128+00:00
525	2022-09-28 04:36:23.943297024+00:00
526	2022-09-28 04:36:26.938430720+00:00
527	2022-09-28 04:36:29.935435520+00:00
528	2022-09-28 04:36:32.931443200+00:00
529	2022-09-28 04:36:35.939593728+00:00
530	2022-09-28 04:36:38.926233088+00:00
531	2022-09-28 04:36:41.922505472+00:00
532	2022-09-28 04:36:44.922285824+00:00
533	2022-09-28 04:36:47.915978496+00:00
534	2022-09-28 04:36:50.912910336+00:00
535	2022-09-28 04:36:53.913206016+00:00
536	2022-09-28 04:36:56.908015616+00:00
537	2022-09-28 04:36:59.903218432+00:00
538	2022-09-28 04:37:02.903163392+00:00
539	2022-09-28 04:37:05.898371328+00:00
540	2022-09-28 04:37:08.901110784+00:00
541	2022-09-28 04:37:11.892677888+00:00
542	2022-09-28 04:37:14.891561216+00:00
543	2022-09-28 04:37:17.894939392+00:00
544	2022-09-28 04:37:20.881162496+00:00
545	2022-09-28 04:37:23.880440832+00:00
546	2022-09-28 04:37:26.878196224+00:00
547	2022-09-28 04:37:29.880677120+00:00
548	2022-09-28 04:37:32.869662208+00:00
549	2022-09-28 04:37:35.864895744+00:00
550	2022-09-28 04:37:38.861664256+00:00
551	2022-09-28 04:37:41.858557696+00:00
552	2022-09-28 04:37:44.855356160+00:00
553	2022-09-28 04:37:47.851137024+00:00
554	2022-09-28 04:37:50.848958720+00:00
555	2022-09-28 04:37:53.846394368+00:00
556	2022-09-28 04:37:56.839876096+00:00
557	2022-09-28 04:37:59.839737856+00:00
558	2022-09-28 04:38:02.836578560+00:00
559	2022-09-28 04:38:06.169768960+00:00
560	2022-09-28 04:38:09.162724608+00:00
561	2022-09-28 04:38:12.158550528+00:00
562	2022-09-28 04:38:15.156483328+00:00
563	2022-09-28 04:38:18.153227008+00:00
564	2022-09-28 04:38:21.150109696+00:00
565	2022-09-28 04:38:24.148364800+00:00
566	2022-09-28 04:38:27.144606976+00:00
567	2022-09-28 04:38:30.142069504+00:00
568	2022-09-28 04:38:33.137374976+00:00
569	2022-09-28 04:38:36.137850880+00:00
570	2022-09-28 04:38:39.132584192+00:00
571	2022-09-28 04:38:42.127844096+00:00
572	2022-09-28 04:38:45.124495360+00:00
573	2022-09-28 04:38:48.126135552+00:00
574	2022-09-28 04:38:51.120249344+00:00
575	2022-09-28 04:38:54.115004672+00:00
576	2022-09-28 04:38:57.110045952+00:00
577	2022-09-28 04:39:00.108526848+00:00
578	2022-09-28 04:39:03.106968320+00:00
579	2022-09-28 04:39:06.102279936+00:00
580	2022-09-28 04:39:09.098899968+00:00
581	2022-09-28 04:39:12.095858176+00:00
582	2022-09-28 04:39:15.090989824+00:00
583	2022-09-28 04:39:18.089749760+00:00
584	2022-09-28 04:39:21.090024448+00:00
585	2022-09-28 04:39:24.086896128+00:00
586	2022-09-28 04:39:27.078506240+00:00
587	2022-09-28 04:39:30.075038976+00:00
588	2022-09-28 04:39:33.073412352+00:00
589	2022-09-28 04:39:36.070174976+00:00
590	2022-09-28 04:39:39.066446336+00:00
591	2022-09-28 04:39:42.067168512+00:00
592	2022-09-28 04:39:45.062162944+00:00
593	2022-09-28 04:39:48.065465856+00:00
594	2022-09-28 04:39:51.052770560+00:00
595	2022-09-28 04:39:54.052733440+00:00
596	2022-09-28 04:39:57.046391552+00:00
597	2022-09-28 04:40:00.046347264+00:00
598	2022-09-28 04:40:03.041522432+00:00
599	2022-09-28 04:40:06.039894528+00:00
600	2022-09-28 04:40:09.038012416+00:00
601	2022-09-28 04:40:12.031940096+00:00
602	2022-09-28 04:40:15.030336+00:00
603	2022-09-28 04:40:18.025580032+00:00
604	2022-09-28 04:40:21.022382592+00:00
605	2022-09-28 04:40:24.018520064+00:00
606	2022-09-28 04:40:27.019575040+00:00
607	2022-09-28 04:40:30.014391040+00:00
608	2022-09-28 04:40:33.018629888+00:00
609	2022-09-28 04:40:36.008006912+00:00
610	2022-09-28 04:40:39.001620224+00:00
611	2022-09-28 04:40:42.001565184+00:00
612	2022-09-28 04:40:44.996938240+00:00
613	2022-09-28 04:40:47.995239168+00:00
614	2022-09-28 04:40:50.991994624+00:00
615	2022-09-28 04:40:53.987275008+00:00
616	2022-09-28 04:40:56.985670656+00:00
617	2022-09-28 04:40:59.982371840+00:00
618	2022-09-28 04:41:02.980675328+00:00
619	2022-09-28 04:41:05.976385792+00:00
620	2022-09-28 04:41:08.971191296+00:00
621	2022-09-28 04:41:11.969641472+00:00
622	2022-09-28 04:41:14.964794624+00:00
623	2022-09-28 04:41:17.964718592+00:00
624	2022-09-28 04:41:20.958443008+00:00
625	2022-09-28 04:41:23.955484672+00:00
626	2022-09-28 04:41:26.956159488+00:00
627	2022-09-28 04:41:29.948945664+00:00
628	2022-09-28 04:41:32.945756416+00:00
629	2022-09-28 04:41:35.942677504+00:00
630	2022-09-28 04:41:38.939324672+00:00
631	2022-09-28 04:41:41.936277504+00:00
632	2022-09-28 04:41:44.935928064+00:00
633	2022-09-28 04:41:47.930110208+00:00
634	2022-09-28 04:41:50.928189184+00:00
635	2022-09-28 04:41:53.923702272+00:00
636	2022-09-28 04:41:56.920148736+00:00
637	2022-09-28 04:41:59.917319424+00:00
638	2022-09-28 04:42:02.925451776+00:00
639	2022-09-28 04:42:05.910895616+00:00
640	2022-09-28 04:42:08.909203456+00:00
641	2022-09-28 04:42:11.904376576+00:00
642	2022-09-28 04:42:14.905001728+00:00
643	2022-09-28 04:42:17.898180352+00:00
644	2022-09-28 04:42:20.898984192+00:00
645	2022-09-28 04:42:23.891436544+00:00
646	2022-09-28 04:42:26.886985728+00:00
647	2022-09-28 04:42:29.890104832+00:00
648	2022-09-28 04:42:32.881862656+00:00
649	2022-09-28 04:42:35.880585216+00:00
650	2022-09-28 04:42:38.875616512+00:00
651	2022-09-28 04:42:41.876696576+00:00
652	2022-09-28 04:42:44.869194496+00:00
653	2022-09-28 04:42:47.864462592+00:00
654	2022-09-28 04:42:50.864427520+00:00
655	2022-09-28 04:42:53.859837440+00:00
656	2022-09-28 04:42:56.856472576+00:00
657	2022-09-28 04:42:59.855540480+00:00
658	2022-09-28 04:43:02.849942528+00:00
659	2022-09-28 04:43:05.850350592+00:00
660	2022-09-28 04:43:08.843903232+00:00
661	2022-09-28 04:43:11.838888960+00:00
662	2022-09-28 04:43:14.838953984+00:00
663	2022-09-28 04:43:17.834430464+00:00
664	2022-09-28 04:43:21.166894080+00:00
665	2022-09-28 04:43:24.162109696+00:00
666	2022-09-28 04:43:27.157510400+00:00
667	2022-09-28 04:43:30.154232576+00:00
668	2022-09-28 04:43:33.149395200+00:00
669	2022-09-28 04:43:36.151204608+00:00
670	2022-09-28 04:43:39.145461504+00:00
671	2022-09-28 04:43:42.147474176+00:00
672	2022-09-28 04:43:45.138419200+00:00
673	2022-09-28 04:43:48.148209152+00:00
674	2022-09-28 04:43:51.132036096+00:00
675	2022-09-28 04:43:54.127817984+00:00
676	2022-09-28 04:43:57.128687104+00:00
677	2022-09-28 04:44:00.123852544+00:00
678	2022-09-28 04:44:03.120962560+00:00
679	2022-09-28 04:44:06.115977728+00:00
680	2022-09-28 04:44:09.111090176+00:00
681	2022-09-28 04:44:12.109569792+00:00
682	2022-09-28 04:44:15.108037120+00:00
683	2022-09-28 04:44:18.105093120+00:00
684	2022-09-28 04:44:21.112692480+00:00
685	2022-09-28 04:44:24.100532224+00:00
686	2022-09-28 04:44:27.093808896+00:00
687	2022-09-28 04:44:30.090464512+00:00
688	2022-09-28 04:44:33.085744896+00:00
689	2022-09-28 04:44:36.085653248+00:00
690	2022-09-28 04:44:39.079290624+00:00
691	2022-09-28 04:44:42.079184384+00:00
692	2022-09-28 04:44:45.074616320+00:00
693	2022-09-28 04:44:48.072876032+00:00
694	2022-09-28 04:44:51.069576960+00:00
695	2022-09-28 04:44:54.067618560+00:00
696	2022-09-28 04:44:57.063254784+00:00
697	2022-09-28 04:45:00.062283264+00:00
698	2022-09-28 04:45:03.053800704+00:00
699	2022-09-28 04:45:06.052151296+00:00
700	2022-09-28 04:45:09.049122560+00:00
701	2022-09-28 04:45:12.045760768+00:00
702	2022-09-28 04:45:15.044940288+00:00
703	2022-09-28 04:45:18.038153984+00:00
704	2022-09-28 04:45:21.036236800+00:00
705	2022-09-28 04:45:24.034539776+00:00
706	2022-09-28 04:45:27.038454784+00:00
707	2022-09-28 04:45:30.024713216+00:00
708	2022-09-28 04:45:33.023436288+00:00
709	2022-09-28 04:45:36.020145152+00:00
710	2022-09-28 04:45:39.026021120+00:00
711	2022-09-28 04:45:42.017481472+00:00
712	2022-09-28 04:45:45.012214784+00:00
713	2022-09-28 04:45:48.007429632+00:00
714	2022-09-28 04:45:51.006868480+00:00
715	2022-09-28 04:45:54.001078528+00:00
716	2022-09-28 04:45:56.999398144+00:00
717	2022-09-28 04:45:59.995256064+00:00
718	2022-09-28 04:46:02.993141760+00:00
719	2022-09-28 04:46:05.992016384+00:00
720	2022-09-28 04:46:08.985138176+00:00
721	2022-09-28 04:46:11.981950208+00:00
722	2022-09-28 04:46:14.974448384+00:00
723	2022-09-28 04:46:17.977738496+00:00
724	2022-09-28 04:46:20.969582848+00:00
725	2022-09-28 04:46:23.969026048+00:00
726	2022-09-28 04:46:26.968094464+00:00
727	2022-09-28 04:46:29.964335360+00:00
728	2022-09-28 04:46:32.970770688+00:00
729	2022-09-28 04:46:35.956733952+00:00
730	2022-09-28 04:46:38.953313024+00:00
731	2022-09-28 04:46:41.950202880+00:00
732	2022-09-28 04:46:44.946919424+00:00
733	2022-09-28 04:46:47.947032064+00:00
734	2022-09-28 04:46:50.942509568+00:00
735	2022-09-28 04:46:53.940107520+00:00
736	2022-09-28 04:46:56.935578368+00:00
737	2022-09-28 04:46:59.937325056+00:00
738	2022-09-28 04:47:02.927672832+00:00
739	2022-09-28 04:47:05.924531200+00:00
740	2022-09-28 04:47:08.922827264+00:00
741	2022-09-28 04:47:11.918051328+00:00
742	2022-09-28 04:47:14.915328512+00:00
743	2022-09-28 04:47:17.910816+00:00
744	2022-09-28 04:47:20.910374656+00:00
745	2022-09-28 04:47:23.906968576+00:00
746	2022-09-28 04:47:26.902624+00:00
747	2022-09-28 04:47:29.899135488+00:00
748	2022-09-28 04:47:32.895826176+00:00
749	2022-09-28 04:47:35.893705728+00:00
750	2022-09-28 04:47:38.889391616+00:00
751	2022-09-28 04:47:41.886401280+00:00
752	2022-09-28 04:47:44.896112128+00:00
753	2022-09-28 04:47:47.881248256+00:00
754	2022-09-28 04:47:50.876585216+00:00
755	2022-09-28 04:47:53.873373440+00:00
756	2022-09-28 04:47:56.871101184+00:00
757	2022-09-28 04:47:59.867017216+00:00
758	2022-09-28 04:48:02.863842304+00:00
759	2022-09-28 04:48:05.864499712+00:00
760	2022-09-28 04:48:08.857510656+00:00
761	2022-09-28 04:48:11.855816960+00:00
762	2022-09-28 04:48:14.851010304+00:00
763	2022-09-28 04:48:17.848403712+00:00
764	2022-09-28 04:48:20.844690688+00:00
765	2022-09-28 04:48:23.841485056+00:00
766	2022-09-28 04:48:26.838472960+00:00
767	2022-09-28 04:48:29.844655872+00:00
768	2022-09-28 04:48:33.164578816+00:00
769	2022-09-28 04:48:36.161594624+00:00
770	2022-09-28 04:48:39.157213184+00:00
771	2022-09-28 04:48:42.157569536+00:00
772	2022-09-28 04:48:45.155139840+00:00
773	2022-09-28 04:48:48.158963712+00:00
774	2022-09-28 04:48:51.145820672+00:00
775	2022-09-28 04:48:54.153762560+00:00
776	2022-09-28 04:48:57.141042432+00:00
777	2022-09-28 04:49:00.142926848+00:00
778	2022-09-28 04:49:03.133125376+00:00
779	2022-09-28 04:49:06.129780224+00:00
780	2022-09-28 04:49:09.128253184+00:00
781	2022-09-28 04:49:12.123750656+00:00
782	2022-09-28 04:49:15.128610560+00:00
783	2022-09-28 04:49:18.118666240+00:00
784	2022-09-28 04:49:21.113853696+00:00
785	2022-09-28 04:49:24.112185344+00:00
786	2022-09-28 04:49:27.107506944+00:00
787	2022-09-28 04:49:30.116070912+00:00
788	2022-09-28 04:49:33.100938752+00:00
789	2022-09-28 04:49:36.098004480+00:00
790	2022-09-28 04:49:39.094648576+00:00
791	2022-09-28 04:49:42.091450112+00:00
792	2022-09-28 04:49:45.089880320+00:00
793	2022-09-28 04:49:48.085184256+00:00
794	2022-09-28 04:49:51.081897216+00:00
795	2022-09-28 04:49:54.083629056+00:00
796	2022-09-28 04:49:57.076990720+00:00
797	2022-09-28 04:50:00.077303808+00:00
798	2022-09-28 04:50:03.068418560+00:00
799	2022-09-28 04:50:06.065937408+00:00
800	2022-09-28 04:50:09.062793216+00:00
801	2022-09-28 04:50:12.059652096+00:00
802	2022-09-28 04:50:15.056380160+00:00
803	2022-09-28 04:50:18.051568128+00:00
804	2022-09-28 04:50:21.050267136+00:00
805	2022-09-28 04:50:24.045394944+00:00
806	2022-09-28 04:50:27.045430784+00:00
807	2022-09-28 04:50:30.042059008+00:00
808	2022-09-28 04:50:33.039356928+00:00
809	2022-09-28 04:50:36.034409216+00:00
810	2022-09-28 04:50:39.032251648+00:00
811	2022-09-28 04:50:42.026051584+00:00
812	2022-09-28 04:50:45.027756288+00:00
813	2022-09-28 04:50:48.021457152+00:00
814	2022-09-28 04:50:51.020961280+00:00
815	2022-09-28 04:50:54.014914560+00:00
816	2022-09-28 04:50:57.011548416+00:00
817	2022-09-28 04:51:00.010050304+00:00
818	2022-09-28 04:51:03.002361600+00:00
819	2022-09-28 04:51:06.002255872+00:00
820	2022-09-28 04:51:09.000578560+00:00
821	2022-09-28 04:51:11.995791872+00:00
822	2022-09-28 04:51:14.997759744+00:00
823	2022-09-28 04:51:17.993127168+00:00
824	2022-09-28 04:51:20.984910336+00:00
825	2022-09-28 04:51:23.986700288+00:00
826	2022-09-28 04:51:26.988847104+00:00
827	2022-09-28 04:51:29.976552448+00:00
828	2022-09-28 04:51:32.974529280+00:00
829	2022-09-28 04:51:35.970132480+00:00
830	2022-09-28 04:51:38.970608640+00:00
831	2022-09-28 04:51:41.962308096+00:00
832	2022-09-28 04:51:44.961050880+00:00
833	2022-09-28 04:51:47.958999040+00:00
834	2022-09-28 04:51:50.954315264+00:00
835	2022-09-28 04:51:53.951014912+00:00
836	2022-09-28 04:51:56.947994112+00:00
837	2022-09-28 04:51:59.944632320+00:00
838	2022-09-28 04:52:02.941371904+00:00
839	2022-09-28 04:52:05.938262784+00:00
840	2022-09-28 04:52:08.936562176+00:00
841	2022-09-28 04:52:11.931986432+00:00
842	2022-09-28 04:52:14.932502528+00:00
843	2022-09-28 04:52:17.930779136+00:00
844	2022-09-28 04:52:20.924363008+00:00
845	2022-09-28 04:52:23.929148928+00:00
846	2022-09-28 04:52:26.917759744+00:00
847	2022-09-28 04:52:29.912847104+00:00
848	2022-09-28 04:52:32.911226624+00:00
849	2022-09-28 04:52:35.906747904+00:00
850	2022-09-28 04:52:38.903217408+00:00
851	2022-09-28 04:52:41.899978240+00:00
852	2022-09-28 04:52:44.896738304+00:00
853	2022-09-28 04:52:47.893870336+00:00
854	2022-09-28 04:52:50.890570752+00:00
855	2022-09-28 04:52:53.890648576+00:00
856	2022-09-28 04:52:56.887038976+00:00
857	2022-09-28 04:52:59.882366208+00:00
858	2022-09-28 04:53:02.878737152+00:00
859	2022-09-28 04:53:05.874678784+00:00
860	2022-09-28 04:53:08.871302400+00:00
861	2022-09-28 04:53:11.868172032+00:00
862	2022-09-28 04:53:14.864965120+00:00
863	2022-09-28 04:53:17.862019328+00:00
864	2022-09-28 04:53:20.857323008+00:00
865	2022-09-28 04:53:23.852418816+00:00
866	2022-09-28 04:53:26.853762560+00:00
867	2022-09-28 04:53:29.848870400+00:00
868	2022-09-28 04:53:32.846114816+00:00
869	2022-09-28 04:53:35.844058112+00:00
870	2022-09-28 04:53:38.843075072+00:00
871	2022-09-28 04:53:41.838345472+00:00
872	2022-09-28 04:53:44.834566656+00:00
873	2022-09-28 04:53:48.163150336+00:00
874	2022-09-28 04:53:51.158521856+00:00
875	2022-09-28 04:53:54.156315648+00:00
876	2022-09-28 04:53:57.154659328+00:00
877	2022-09-28 04:54:00.151490816+00:00
878	2022-09-28 04:54:03.148378880+00:00
879	2022-09-28 04:54:06.143445248+00:00
880	2022-09-28 04:54:09.142291200+00:00
881	2022-09-28 04:54:12.135577088+00:00
882	2022-09-28 04:54:15.137009664+00:00
883	2022-09-28 04:54:18.130793216+00:00
884	2022-09-28 04:54:21.129251840+00:00
885	2022-09-28 04:54:24.127785728+00:00
886	2022-09-28 04:54:27.122915328+00:00
887	2022-09-28 04:54:30.120931584+00:00
888	2022-09-28 04:54:33.112777728+00:00
889	2022-09-28 04:54:36.114661632+00:00
890	2022-09-28 04:54:39.111521024+00:00
891	2022-09-28 04:54:42.107436800+00:00
892	2022-09-28 04:54:45.104859648+00:00
893	2022-09-28 04:54:48.098754816+00:00
894	2022-09-28 04:54:51.098701056+00:00
895	2022-09-28 04:54:54.094098176+00:00
896	2022-09-28 04:54:57.087753216+00:00
897	2022-09-28 04:55:00.087772672+00:00
898	2022-09-28 04:55:03.084614400+00:00
899	2022-09-28 04:55:06.080157440+00:00
900	2022-09-28 04:55:09.076520192+00:00
901	2022-09-28 04:55:12.073217024+00:00
902	2022-09-28 04:55:15.073697024+00:00
903	2022-09-28 04:55:18.066831360+00:00
904	2022-09-28 04:55:21.062451712+00:00
905	2022-09-28 04:55:24.060506624+00:00
906	2022-09-28 04:55:27.058768896+00:00
907	2022-09-28 04:55:30.057744896+00:00
908	2022-09-28 04:55:33.050900224+00:00
909	2022-09-28 04:55:36.049589504+00:00
910	2022-09-28 04:55:39.044725760+00:00
911	2022-09-28 04:55:42.042990080+00:00
912	2022-09-28 04:55:45.038299648+00:00
913	2022-09-28 04:55:48.035222272+00:00
914	2022-09-28 04:55:51.031972352+00:00
915	2022-09-28 04:55:54.028650240+00:00
916	2022-09-28 04:55:57.027071744+00:00
917	2022-09-28 04:56:00.023818752+00:00
918	2022-09-28 04:56:03.020358656+00:00
919	2022-09-28 04:56:06.017630464+00:00
920	2022-09-28 04:56:09.012825088+00:00
921	2022-09-28 04:56:12.009457664+00:00
922	2022-09-28 04:56:15.006422016+00:00
923	2022-09-28 04:56:18.005210368+00:00
924	2022-09-28 04:56:21.000135168+00:00
925	2022-09-28 04:56:23.994051584+00:00
926	2022-09-28 04:56:26.995232256+00:00
927	2022-09-28 04:56:29.990284032+00:00
928	2022-09-28 04:56:32.987255552+00:00
929	2022-09-28 04:56:35.987390464+00:00
930	2022-09-28 04:56:38.980709632+00:00
931	2022-09-28 04:56:41.979218688+00:00
932	2022-09-28 04:56:44.972807936+00:00
933	2022-09-28 04:56:47.969510912+00:00
934	2022-09-28 04:56:50.970229504+00:00
935	2022-09-28 04:56:53.965036288+00:00
936	2022-09-28 04:56:56.961548544+00:00
937	2022-09-28 04:56:59.963993600+00:00
938	2022-09-28 04:57:02.964037376+00:00
939	2022-09-28 04:57:05.953645824+00:00
940	2022-09-28 04:57:08.952475136+00:00
941	2022-09-28 04:57:11.945692416+00:00
942	2022-09-28 04:57:14.940776448+00:00
943	2022-09-28 04:57:17.939256064+00:00
944	2022-09-28 04:57:20.936083200+00:00
945	2022-09-28 04:57:23.932928256+00:00
946	2022-09-28 04:57:26.929664512+00:00
947	2022-09-28 04:57:29.928173312+00:00
948	2022-09-28 04:57:32.923600896+00:00
949	2022-09-28 04:57:35.929198592+00:00
950	2022-09-28 04:57:38.916986112+00:00
951	2022-09-28 04:57:41.914516736+00:00
952	2022-09-28 04:57:44.912117248+00:00
953	2022-09-28 04:57:47.908888064+00:00
954	2022-09-28 04:57:50.904514304+00:00
955	2022-09-28 04:57:53.904990976+00:00
956	2022-09-28 04:57:56.897822464+00:00
957	2022-09-28 04:57:59.894826496+00:00
958	2022-09-28 04:58:02.892939008+00:00
959	2022-09-28 04:58:05.889723648+00:00
960	2022-09-28 04:58:08.893799168+00:00
961	2022-09-28 04:58:11.881820928+00:00
962	2022-09-28 04:58:14.877740032+00:00
963	2022-09-28 04:58:17.875840+00:00
964	2022-09-28 04:58:20.880886272+00:00
965	2022-09-28 04:58:23.869394176+00:00
966	2022-09-28 04:58:26.866149888+00:00
967	2022-09-28 04:58:29.862989824+00:00
968	2022-09-28 04:58:32.865000704+00:00
969	2022-09-28 04:58:35.856728064+00:00
970	2022-09-28 04:58:38.853262848+00:00
971	2022-09-28 04:58:41.857410816+00:00
972	2022-09-28 04:58:44.846742272+00:00
973	2022-09-28 04:58:47.854470912+00:00
974	2022-09-28 04:58:50.840237312+00:00
975	2022-09-28 04:58:53.841239296+00:00
976	2022-09-28 04:58:57.167022848+00:00
977	2022-09-28 04:59:00.164383744+00:00
978	2022-09-28 04:59:03.160560384+00:00
979	2022-09-28 04:59:06.157473024+00:00
980	2022-09-28 04:59:09.157730560+00:00
981	2022-09-28 04:59:12.153923584+00:00
982	2022-09-28 04:59:15.149246976+00:00
983	2022-09-28 04:59:18.144571136+00:00
984	2022-09-28 04:59:21.141302528+00:00
985	2022-09-28 04:59:24.136884736+00:00
986	2022-09-28 04:59:27.136493824+00:00
987	2022-09-28 04:59:30.131801344+00:00
988	2022-09-28 04:59:33.127335936+00:00
989	2022-09-28 04:59:36.137643520+00:00
990	2022-09-28 04:59:39.124044800+00:00
991	2022-09-28 04:59:42.119147520+00:00
992	2022-09-28 04:59:45.115928320+00:00
993	2022-09-28 04:59:48.112747520+00:00
994	2022-09-28 04:59:51.109809408+00:00
995	2022-09-28 04:59:54.106373376+00:00
996	2022-09-28 04:59:57.106065664+00:00
997	2022-09-28 05:00:00.101338624+00:00
998	2022-09-28 05:00:03.100528640+00:00
999	2022-09-28 05:00:06.093511936+00:00
1000	2022-09-28 05:00:09.090297344+00:00
1001	2022-09-28 05:00:12.089047552+00:00
1002	2022-09-28 05:00:15.082379008+00:00
1003	2022-09-28 05:00:18.078567168+00:00
1004	2022-09-28 05:00:21.081248768+00:00
1005	2022-09-28 05:00:24.077565952+00:00
1006	2022-09-28 05:00:27.071138560+00:00
1007	2022-09-28 05:00:30.069889536+00:00
1008	2022-09-28 05:00:33.070117120+00:00
1009	2022-09-28 05:00:36.061661440+00:00
1010	2022-09-28 05:00:39.059110656+00:00
1011	2022-09-28 05:00:42.059163136+00:00
1012	2022-09-28 05:00:45.052013312+00:00
1013	2022-09-28 05:00:48.048865536+00:00
1014	2022-09-28 05:00:51.047366656+00:00
1015	2022-09-28 05:00:54.042621696+00:00
1016	2022-09-28 05:00:57.039393536+00:00
1017	2022-09-28 05:01:00.034665472+00:00
1018	2022-09-28 05:01:03.033893120+00:00
1019	2022-09-28 05:01:06.031250176+00:00
1020	2022-09-28 05:01:09.026627328+00:00
1021	2022-09-28 05:01:12.024995584+00:00
1022	2022-09-28 05:01:15.023869184+00:00
1023	2022-09-28 05:01:18.016949760+00:00
1024	2022-09-28 05:01:21.013749248+00:00
1025	2022-09-28 05:01:24.016161024+00:00
1026	2022-09-28 05:01:27.011284992+00:00
1027	2022-09-28 05:01:30.005705984+00:00
1028	2022-09-28 05:01:33.011948544+00:00
1029	2022-09-28 05:01:35.999519232+00:00
1030	2022-09-28 05:01:38.996162048+00:00
1031	2022-09-28 05:01:41.993051392+00:00
1032	2022-09-28 05:01:44.988260864+00:00
1033	2022-09-28 05:01:47.986668544+00:00
1034	2022-09-28 05:01:50.986843136+00:00
1035	2022-09-28 05:01:53.987510528+00:00
1036	2022-09-28 05:01:56.975485184+00:00
1037	2022-09-28 05:01:59.973826304+00:00
1038	2022-09-28 05:02:02.969007104+00:00
1039	2022-09-28 05:02:05.969171968+00:00
1040	2022-09-28 05:02:08.962629120+00:00
1041	2022-09-28 05:02:11.961550592+00:00
1042	2022-09-28 05:02:14.957068800+00:00
1043	2022-09-28 05:02:17.963814912+00:00
1044	2022-09-28 05:02:20.950129408+00:00
1045	2022-09-28 05:02:23.946747392+00:00
1046	2022-09-28 05:02:26.943668992+00:00
1047	2022-09-28 05:02:29.938617856+00:00
1048	2022-09-28 05:02:32.937088768+00:00
1049	2022-09-28 05:02:35.933903616+00:00
1050	2022-09-28 05:02:38.932931328+00:00
1051	2022-09-28 05:02:41.938120448+00:00
1052	2022-09-28 05:02:44.924401152+00:00
1053	2022-09-28 05:02:47.921358080+00:00
1054	2022-09-28 05:02:50.918189824+00:00
1055	2022-09-28 05:02:53.914756864+00:00
1056	2022-09-28 05:02:56.911541760+00:00
1057	2022-09-28 05:02:59.908423680+00:00
1058	2022-09-28 05:03:02.914531584+00:00
1059	2022-09-28 05:03:05.902317312+00:00
1060	2022-09-28 05:03:08.898846976+00:00
1061	2022-09-28 05:03:11.899143680+00:00
1062	2022-09-28 05:03:14.892508416+00:00
1063	2022-09-28 05:03:17.894648832+00:00
1064	2022-09-28 05:03:20.885995008+00:00
1065	2022-09-28 05:03:23.885766656+00:00
1066	2022-09-28 05:03:26.883341056+00:00
1067	2022-09-28 05:03:29.877948160+00:00
1068	2022-09-28 05:03:32.873264128+00:00
1069	2022-09-28 05:03:35.869997056+00:00
1070	2022-09-28 05:03:38.868652032+00:00
1071	2022-09-28 05:03:41.875318784+00:00
1072	2022-09-28 05:03:44.869330432+00:00
1073	2022-09-28 05:03:47.865830400+00:00
1074	2022-09-28 05:03:50.854289152+00:00
1075	2022-09-28 05:03:53.850889472+00:00
1076	2022-09-28 05:03:56.847825664+00:00
1077	2022-09-28 05:03:59.844926464+00:00
1078	2022-09-28 05:04:02.844893696+00:00
1079	2022-09-28 05:04:05.839799040+00:00
1080	2022-09-28 05:04:08.835268608+00:00
1081	2022-09-28 05:04:11.835557888+00:00
1082	2022-09-28 05:04:15.163217664+00:00
1083	2022-09-28 05:04:18.156849408+00:00
1084	2022-09-28 05:04:21.155274496+00:00
1085	2022-09-28 05:04:24.155842304+00:00
1086	2022-09-28 05:04:27.150345984+00:00
1087	2022-09-28 05:04:30.149558016+00:00
1088	2022-09-28 05:04:33.144156928+00:00
1089	2022-09-28 05:04:36.140765696+00:00
1090	2022-09-28 05:04:39.134426112+00:00
1091	2022-09-28 05:04:42.141682688+00:00
1092	2022-09-28 05:04:45.129612800+00:00
1093	2022-09-28 05:04:48.126448640+00:00
1094	2022-09-28 05:04:51.125030656+00:00
1095	2022-09-28 05:04:54.121292544+00:00
1096	2022-09-28 05:04:57.115353088+00:00
1097	2022-09-28 05:05:00.117030400+00:00
1098	2022-09-28 05:05:03.113534976+00:00
1099	2022-09-28 05:05:06.107495680+00:00
1100	2022-09-28 05:05:09.104086272+00:00
1101	2022-09-28 05:05:12.100937728+00:00
1102	2022-09-28 05:05:15.097736960+00:00
1103	2022-09-28 05:05:18.096218112+00:00
1104	2022-09-28 05:05:21.089652992+00:00
1105	2022-09-28 05:05:24.089447936+00:00
1106	2022-09-28 05:05:27.087959296+00:00
1107	2022-09-28 05:05:30.091938816+00:00
1108	2022-09-28 05:05:33.087611648+00:00
1109	2022-09-28 05:05:36.086032384+00:00
1110	2022-09-28 05:05:39.070551296+00:00
1111	2022-09-28 05:05:42.072052992+00:00
1112	2022-09-28 05:05:45.069430016+00:00
1113	2022-09-28 05:05:48.062606080+00:00
1114	2022-09-28 05:05:51.064114432+00:00
1115	2022-09-28 05:05:54.057824+00:00
1116	2022-09-28 05:05:57.055195904+00:00
1117	2022-09-28 05:06:00.051278592+00:00
1118	2022-09-28 05:06:03.046684672+00:00
1119	2022-09-28 05:06:06.043458816+00:00
1120	2022-09-28 05:06:09.040278784+00:00
1121	2022-09-28 05:06:12.038754560+00:00
1122	2022-09-28 05:06:15.033967616+00:00
1123	2022-09-28 05:06:18.032225024+00:00
1124	2022-09-28 05:06:21.027583488+00:00
1125	2022-09-28 05:06:24.025943296+00:00
1126	2022-09-28 05:06:27.017082624+00:00
1127	2022-09-28 05:06:30.018090240+00:00
1128	2022-09-28 05:06:33.014320640+00:00
1129	2022-09-28 05:06:36.009940992+00:00
1130	2022-09-28 05:06:39.009977088+00:00
1131	2022-09-28 05:06:42.007848960+00:00
1132	2022-09-28 05:06:45.001936384+00:00
1133	2022-09-28 05:06:47.998785536+00:00
1134	2022-09-28 05:06:50.994117120+00:00
1135	2022-09-28 05:06:53.990769664+00:00
1136	2022-09-28 05:06:56.990733056+00:00
1137	2022-09-28 05:06:59.986076160+00:00
1138	2022-09-28 05:07:02.984510976+00:00
1139	2022-09-28 05:07:05.981158400+00:00
1140	2022-09-28 05:07:08.976537088+00:00
1141	2022-09-28 05:07:11.975059456+00:00
1142	2022-09-28 05:07:14.971847168+00:00
1143	2022-09-28 05:07:17.972343808+00:00
1144	2022-09-28 05:07:20.965639424+00:00
1145	2022-09-28 05:07:23.962108416+00:00
1146	2022-09-28 05:07:26.957359360+00:00
1147	2022-09-28 05:07:29.958088704+00:00
1148	2022-09-28 05:07:32.950853888+00:00
1149	2022-09-28 05:07:35.956854272+00:00
1150	2022-09-28 05:07:38.944678912+00:00
1151	2022-09-28 05:07:41.940823296+00:00
1152	2022-09-28 05:07:44.939831552+00:00
1153	2022-09-28 05:07:47.935105792+00:00
1154	2022-09-28 05:07:50.931645440+00:00
1155	2022-09-28 05:07:53.932099840+00:00
1156	2022-09-28 05:07:56.925328384+00:00
1157	2022-09-28 05:07:59.920813824+00:00
1158	2022-09-28 05:08:02.918513152+00:00
1159	2022-09-28 05:08:05.924580864+00:00
1160	2022-09-28 05:08:08.912540928+00:00
1161	2022-09-28 05:08:11.909624832+00:00
1162	2022-09-28 05:08:14.906564608+00:00
1163	2022-09-28 05:08:17.904557824+00:00
1164	2022-09-28 05:08:20.903091712+00:00
1165	2022-09-28 05:08:23.896704512+00:00
1166	2022-09-28 05:08:26.893485312+00:00
1167	2022-09-28 05:08:29.890495232+00:00
1168	2022-09-28 05:08:32.890228736+00:00
1169	2022-09-28 05:08:35.883860224+00:00
1170	2022-09-28 05:08:38.880589056+00:00
1171	2022-09-28 05:08:41.880565760+00:00
1172	2022-09-28 05:08:44.875829760+00:00
1173	2022-09-28 05:08:47.874043904+00:00
1174	2022-09-28 05:08:50.867898112+00:00
1175	2022-09-28 05:08:53.866193664+00:00
1176	2022-09-28 05:08:56.863058688+00:00
1177	2022-09-28 05:08:59.860154112+00:00
1178	2022-09-28 05:09:02.855240448+00:00
1179	2022-09-28 05:09:05.853636096+00:00
1180	2022-09-28 05:09:08.853527040+00:00
1181	2022-09-28 05:09:11.857892864+00:00
1182	2022-09-28 05:09:14.842632192+00:00
1183	2022-09-28 05:09:17.837643520+00:00
1184	2022-09-28 05:09:20.836262656+00:00
1185	2022-09-28 05:09:23.830596352+00:00
1186	2022-09-28 05:09:27.166532608+00:00
1187	2022-09-28 05:09:30.160892672+00:00
1188	2022-09-28 05:09:33.156377088+00:00
1189	2022-09-28 05:09:36.153085696+00:00
1190	2022-09-28 05:09:39.151684352+00:00
1191	2022-09-28 05:09:42.148557056+00:00
1192	2022-09-28 05:09:45.143420416+00:00
1193	2022-09-28 05:09:48.143356160+00:00
1194	2022-09-28 05:09:51.139533824+00:00
1195	2022-09-28 05:09:54.137277952+00:00
1196	2022-09-28 05:09:57.130425088+00:00
1197	2022-09-28 05:10:00.128888576+00:00
1198	2022-09-28 05:10:03.127293184+00:00
1199	2022-09-28 05:10:06.120864256+00:00
1200	2022-09-28 05:10:09.119371264+00:00
1201	2022-09-28 05:10:12.114828032+00:00
1202	2022-09-28 05:10:15.115449344+00:00
1203	2022-09-28 05:10:18.108421888+00:00
1204	2022-09-28 05:10:21.106873856+00:00
1205	2022-09-28 05:10:24.102095360+00:00
1206	2022-09-28 05:10:27.098779392+00:00
1207	2022-09-28 05:10:30.100922368+00:00
1208	2022-09-28 05:10:33.094450688+00:00
1209	2022-09-28 05:10:36.089361920+00:00
1210	2022-09-28 05:10:39.086002432+00:00
1211	2022-09-28 05:10:42.085599744+00:00
1212	2022-09-28 05:10:45.079628800+00:00
1213	2022-09-28 05:10:48.076384256+00:00
1214	2022-09-28 05:10:51.077105408+00:00
1215	2022-09-28 05:10:54.073075712+00:00
1216	2022-09-28 05:10:57.067398400+00:00
1217	2022-09-28 05:11:00.063683072+00:00
1218	2022-09-28 05:11:03.062103552+00:00
1219	2022-09-28 05:11:06.066554112+00:00
1220	2022-09-28 05:11:09.054145024+00:00
1221	2022-09-28 05:11:12.050783488+00:00
1222	2022-09-28 05:11:15.049211392+00:00
1223	2022-09-28 05:11:18.047456512+00:00
1224	2022-09-28 05:11:21.042767872+00:00
1225	2022-09-28 05:11:24.038091264+00:00
1226	2022-09-28 05:11:27.036595200+00:00
1227	2022-09-28 05:11:30.034979072+00:00
1228	2022-09-28 05:11:33.028505856+00:00
1229	2022-09-28 05:11:36.025316352+00:00
1230	2022-09-28 05:11:39.023652352+00:00
1231	2022-09-28 05:11:42.019074560+00:00
1232	2022-09-28 05:11:45.015970816+00:00
1233	2022-09-28 05:11:48.012855296+00:00
1234	2022-09-28 05:11:51.009447936+00:00
1235	2022-09-28 05:11:54.007796992+00:00
1236	2022-09-28 05:11:57.004652544+00:00
1237	2022-09-28 05:11:59.999754496+00:00
1238	2022-09-28 05:12:02.998125056+00:00
1239	2022-09-28 05:12:05.993481216+00:00
1240	2022-09-28 05:12:08.991841792+00:00
1241	2022-09-28 05:12:11.997846016+00:00
1242	2022-09-28 05:12:14.984186368+00:00
1243	2022-09-28 05:12:17.982369536+00:00
1244	2022-09-28 05:12:20.977739008+00:00
1245	2022-09-28 05:12:23.974386688+00:00
1246	2022-09-28 05:12:26.972835328+00:00
1247	2022-09-28 05:12:29.969586432+00:00
1248	2022-09-28 05:12:32.964346368+00:00
1249	2022-09-28 05:12:35.962979328+00:00
1250	2022-09-28 05:12:38.958422528+00:00
1251	2022-09-28 05:12:41.955255552+00:00
1252	2022-09-28 05:12:44.957224448+00:00
1253	2022-09-28 05:12:47.944551680+00:00
1254	2022-09-28 05:12:50.947263744+00:00
1255	2022-09-28 05:12:53.941131008+00:00
1256	2022-09-28 05:12:56.953931008+00:00
1257	2022-09-28 05:12:59.935940864+00:00
1258	2022-09-28 05:13:02.932792320+00:00
1259	2022-09-28 05:13:05.929717760+00:00
1260	2022-09-28 05:13:08.928612608+00:00
1261	2022-09-28 05:13:11.925057792+00:00
1262	2022-09-28 05:13:14.919986688+00:00
1263	2022-09-28 05:13:17.918343680+00:00
1264	2022-09-28 05:13:20.922571776+00:00
1265	2022-09-28 05:13:23.912912384+00:00
1266	2022-09-28 05:13:26.916078080+00:00
1267	2022-09-28 05:13:29.904125696+00:00
1268	2022-09-28 05:13:32.900798208+00:00
1269	2022-09-28 05:13:35.897988864+00:00
1270	2022-09-28 05:13:38.895511296+00:00
1271	2022-09-28 05:13:41.892813568+00:00
1272	2022-09-28 05:13:44.888105984+00:00
1273	2022-09-28 05:13:47.884989440+00:00
1274	2022-09-28 05:13:50.881615616+00:00
1275	2022-09-28 05:13:53.886312704+00:00
1276	2022-09-28 05:13:56.875320832+00:00
1277	2022-09-28 05:13:59.881213184+00:00
1278	2022-09-28 05:14:02.868898048+00:00
1279	2022-09-28 05:14:05.863563520+00:00
1280	2022-09-28 05:14:08.862522880+00:00
1281	2022-09-28 05:14:11.859538432+00:00
1282	2022-09-28 05:14:14.856161280+00:00
1283	2022-09-28 05:14:17.851381760+00:00
1284	2022-09-28 05:14:20.857622016+00:00
1285	2022-09-28 05:14:23.855584256+00:00
1286	2022-09-28 05:14:26.843772416+00:00
1287	2022-09-28 05:14:29.838834688+00:00
1288	2022-09-28 05:14:32.840854528+00:00
1289	2022-09-28 05:14:35.835362816+00:00
1290	2022-09-28 05:14:39.163702016+00:00
1291	2022-09-28 05:14:42.160707072+00:00
1292	2022-09-28 05:14:45.157635584+00:00
1293	2022-09-28 05:14:48.157095424+00:00
1294	2022-09-28 05:14:51.150863616+00:00
1295	2022-09-28 05:14:54.149147392+00:00
1296	2022-09-28 05:14:57.144494336+00:00
1297	2022-09-28 05:15:00.151917056+00:00
1298	2022-09-28 05:15:03.138121984+00:00
1299	2022-09-28 05:15:06.135184640+00:00
1300	2022-09-28 05:15:09.134913792+00:00
1301	2022-09-28 05:15:12.134183168+00:00
1302	2022-09-28 05:15:15.126601728+00:00
1303	2022-09-28 05:15:18.132518144+00:00
1304	2022-09-28 05:15:21.116584960+00:00
1305	2022-09-28 05:15:24.118975488+00:00
1306	2022-09-28 05:15:27.114249728+00:00
1307	2022-09-28 05:15:30.112524544+00:00
1308	2022-09-28 05:15:33.106280448+00:00
1309	2022-09-28 05:15:36.101299968+00:00
1310	2022-09-28 05:15:39.101212672+00:00
1311	2022-09-28 05:15:42.100104448+00:00
1312	2022-09-28 05:15:45.104226304+00:00
1313	2022-09-28 05:15:48.091839744+00:00
1314	2022-09-28 05:15:51.085389312+00:00
1315	2022-09-28 05:15:54.083805184+00:00
1316	2022-09-28 05:15:57.084650752+00:00
1317	2022-09-28 05:16:00.073839872+00:00
1318	2022-09-28 05:16:03.080104192+00:00
1319	2022-09-28 05:16:06.072683776+00:00
1320	2022-09-28 05:16:09.066386432+00:00
1321	2022-09-28 05:16:12.073489664+00:00
1322	2022-09-28 05:16:15.065353984+00:00
1323	2022-09-28 05:16:18.061129728+00:00
1324	2022-09-28 05:16:21.056643584+00:00
1325	2022-09-28 05:16:24.051915520+00:00
1326	2022-09-28 05:16:27.048739072+00:00
1327	2022-09-28 05:16:30.042318080+00:00
1328	2022-09-28 05:16:33.042309888+00:00
1329	2022-09-28 05:16:36.039109632+00:00
1330	2022-09-28 05:16:39.037505024+00:00
1331	2022-09-28 05:16:42.035572992+00:00
1332	2022-09-28 05:16:45.029703168+00:00
1333	2022-09-28 05:16:48.028004352+00:00
1334	2022-09-28 05:16:51.024767488+00:00
1335	2022-09-28 05:16:54.020038912+00:00
1336	2022-09-28 05:16:57.020662016+00:00
1337	2022-09-28 05:17:00.013748992+00:00
1338	2022-09-28 05:17:03.018001664+00:00
1339	2022-09-28 05:17:06.008712960+00:00
1340	2022-09-28 05:17:09.002420992+00:00
1341	2022-09-28 05:17:12.009649664+00:00
1342	2022-09-28 05:17:14.997628160+00:00
1343	2022-09-28 05:17:17.995956480+00:00
1344	2022-09-28 05:17:20.989880832+00:00
1345	2022-09-28 05:17:23.988018432+00:00
1346	2022-09-28 05:17:26.986458112+00:00
1347	2022-09-28 05:17:29.983333120+00:00
1348	2022-09-28 05:17:32.978556160+00:00
1349	2022-09-28 05:17:35.971918848+00:00
1350	2022-09-28 05:17:38.972233472+00:00
1351	2022-09-28 05:17:41.970454272+00:00
1352	2022-09-28 05:17:44.965815040+00:00
1353	2022-09-28 05:17:47.964142848+00:00
1354	2022-09-28 05:17:50.960864256+00:00
1355	2022-09-28 05:17:53.956175872+00:00
1356	2022-09-28 05:17:56.956217600+00:00
1357	2022-09-28 05:17:59.949921792+00:00
1358	2022-09-28 05:18:02.944944384+00:00
1359	2022-09-28 05:18:05.945169152+00:00
1360	2022-09-28 05:18:08.940292352+00:00
1361	2022-09-28 05:18:11.937171712+00:00
1362	2022-09-28 05:18:14.933976064+00:00
1363	2022-09-28 05:18:17.930710784+00:00
1364	2022-09-28 05:18:20.927537408+00:00
1365	2022-09-28 05:18:23.924557312+00:00
1366	2022-09-28 05:18:26.925985792+00:00
1367	2022-09-28 05:18:29.917934848+00:00
1368	2022-09-28 05:18:32.914578432+00:00
1369	2022-09-28 05:18:35.911453440+00:00
1370	2022-09-28 05:18:38.908551168+00:00
1371	2022-09-28 05:18:41.905106688+00:00
1372	2022-09-28 05:18:44.905321728+00:00
1373	2022-09-28 05:18:47.898936832+00:00
1374	2022-09-28 05:18:50.895594240+00:00
1375	2022-09-28 05:18:53.892324608+00:00
1376	2022-09-28 05:18:56.889151744+00:00
1377	2022-09-28 05:18:59.885963264+00:00
1378	2022-09-28 05:19:02.884404480+00:00
1379	2022-09-28 05:19:05.879517696+00:00
1380	2022-09-28 05:19:08.876361472+00:00
1381	2022-09-28 05:19:11.873312256+00:00
1382	2022-09-28 05:19:14.869964288+00:00
1383	2022-09-28 05:19:17.867044352+00:00
1384	2022-09-28 05:19:20.862044160+00:00
1385	2022-09-28 05:19:23.863557888+00:00
1386	2022-09-28 05:19:26.858739968+00:00
1387	2022-09-28 05:19:29.857164032+00:00
1388	2022-09-28 05:19:32.850792960+00:00
1389	2022-09-28 05:19:35.847701504+00:00
1390	2022-09-28 05:19:38.847987200+00:00
1391	2022-09-28 05:19:41.843116288+00:00
1392	2022-09-28 05:19:44.845581056+00:00
1393	2022-09-28 05:19:47.835182080+00:00
1394	2022-09-28 05:19:50.834589440+00:00
1395	2022-09-28 05:19:53.840092416+00:00
1396	2022-09-28 05:19:57.161881344+00:00
1397	2022-09-28 05:20:00.160294144+00:00
1398	2022-09-28 05:20:03.151280384+00:00
1399	2022-09-28 05:20:06.154265088+00:00
1400	2022-09-28 05:20:09.145932800+00:00
1401	2022-09-28 05:20:12.144192768+00:00
1402	2022-09-28 05:20:15.142175232+00:00
1403	2022-09-28 05:20:18.134313728+00:00
1404	2022-09-28 05:20:21.132726272+00:00
1405	2022-09-28 05:20:24.129541376+00:00
1406	2022-09-28 05:20:27.124734464+00:00
1407	2022-09-28 05:20:30.123311104+00:00
1408	2022-09-28 05:20:33.125816064+00:00
1409	2022-09-28 05:20:36.126138624+00:00
1410	2022-09-28 05:20:39.116840960+00:00
1411	2022-09-28 05:20:42.110505216+00:00
1412	2022-09-28 05:20:45.108873472+00:00
1413	2022-09-28 05:20:48.105821440+00:00
1414	2022-09-28 05:20:51.100748032+00:00
1415	2022-09-28 05:20:54.097680896+00:00
1416	2022-09-28 05:20:57.094442240+00:00
1417	2022-09-28 05:21:00.099852032+00:00
1418	2022-09-28 05:21:03.089673728+00:00
1419	2022-09-28 05:21:06.086467584+00:00
1420	2022-09-28 05:21:09.081667072+00:00
1421	2022-09-28 05:21:12.080163328+00:00
1422	2022-09-28 05:21:15.086287616+00:00
1423	2022-09-28 05:21:18.073852160+00:00
1424	2022-09-28 05:21:21.067379712+00:00
1425	2022-09-28 05:21:24.067312384+00:00
1426	2022-09-28 05:21:27.063998464+00:00
1427	2022-09-28 05:21:30.059405568+00:00
1428	2022-09-28 05:21:33.054641408+00:00
1429	2022-09-28 05:21:36.054770432+00:00
1430	2022-09-28 05:21:39.051362560+00:00
1431	2022-09-28 05:21:42.049695488+00:00
1432	2022-09-28 05:21:45.041688320+00:00
1433	2022-09-28 05:21:48.040097792+00:00
1434	2022-09-28 05:21:51.036906496+00:00
1435	2022-09-28 05:21:54.035534336+00:00
1436	2022-09-28 05:21:57.032158464+00:00
1437	2022-09-28 05:22:00.034132224+00:00
1438	2022-09-28 05:22:03.024395776+00:00
1439	2022-09-28 05:22:06.022717696+00:00
1440	2022-09-28 05:22:09.029588224+00:00
1441	2022-09-28 05:22:12.024111616+00:00
1442	2022-09-28 05:22:15.011458816+00:00
1443	2022-09-28 05:22:18.009776896+00:00
1444	2022-09-28 05:22:21.006681856+00:00
1445	2022-09-28 05:22:24.000564224+00:00
1446	2022-09-28 05:22:26.998876672+00:00
1447	2022-09-28 05:22:29.995505664+00:00
1448	2022-09-28 05:22:32.992329984+00:00
1449	2022-09-28 05:22:35.989395456+00:00
1450	2022-09-28 05:22:38.985917696+00:00
1451	2022-09-28 05:22:41.984340992+00:00
1452	2022-09-28 05:22:44.981944832+00:00
1453	2022-09-28 05:22:47.977945088+00:00
1454	2022-09-28 05:22:50.973403136+00:00
1455	2022-09-28 05:22:53.970261504+00:00
1456	2022-09-28 05:22:56.965267200+00:00
1457	2022-09-28 05:22:59.963675136+00:00
1458	2022-09-28 05:23:02.960716544+00:00
1459	2022-09-28 05:23:05.960081152+00:00
1460	2022-09-28 05:23:08.953997056+00:00
1461	2022-09-28 05:23:11.950734336+00:00
1462	2022-09-28 05:23:14.947656448+00:00
1463	2022-09-28 05:23:17.944445184+00:00
1464	2022-09-28 05:23:20.948654848+00:00
1465	2022-09-28 05:23:23.938063360+00:00
1466	2022-09-28 05:23:26.942268928+00:00
1467	2022-09-28 05:23:29.931792384+00:00
1468	2022-09-28 05:23:32.928602880+00:00
1469	2022-09-28 05:23:35.925373440+00:00
1470	2022-09-28 05:23:38.922222336+00:00
1471	2022-09-28 05:23:41.920135168+00:00
1472	2022-09-28 05:23:44.917520128+00:00
1473	2022-09-28 05:23:47.912778752+00:00
1474	2022-09-28 05:23:50.913297920+00:00
1475	2022-09-28 05:23:53.906415104+00:00
1476	2022-09-28 05:23:56.903309568+00:00
1477	2022-09-28 05:23:59.899731456+00:00
1478	2022-09-28 05:24:02.896547840+00:00
1479	2022-09-28 05:24:05.893417216+00:00
1480	2022-09-28 05:24:08.890385408+00:00
1481	2022-09-28 05:24:11.887195648+00:00
1482	2022-09-28 05:24:14.893025280+00:00
1483	2022-09-28 05:24:17.884340224+00:00
1484	2022-09-28 05:24:20.880166656+00:00
1485	2022-09-28 05:24:23.874355712+00:00
1486	2022-09-28 05:24:26.872834560+00:00
1487	2022-09-28 05:24:29.874132480+00:00
1488	2022-09-28 05:24:32.865297152+00:00
1489	2022-09-28 05:24:35.863338496+00:00
1490	2022-09-28 05:24:38.858349568+00:00
1491	2022-09-28 05:24:41.855173120+00:00
1492	2022-09-28 05:24:44.851938816+00:00
1493	2022-09-28 05:24:47.848818176+00:00
1494	2022-09-28 05:24:50.845539840+00:00
1495	2022-09-28 05:24:53.844440576+00:00
1496	2022-09-28 05:24:56.843989248+00:00
1497	2022-09-28 05:24:59.837436928+00:00
1498	2022-09-28 05:25:03.165839104+00:00
1499	2022-09-28 05:25:06.160922880+00:00
1500	2022-09-28 05:25:09.163008256+00:00
1501	2022-09-28 05:25:12.165666048+00:00
1502	2022-09-28 05:25:15.151259392+00:00
1503	2022-09-28 05:25:18.148502528+00:00
1504	2022-09-28 05:25:21.146660608+00:00
1505	2022-09-28 05:25:24.141671424+00:00
1506	2022-09-28 05:25:27.143820288+00:00
1507	2022-09-28 05:25:30.138439936+00:00
1508	2022-09-28 05:25:33.133787392+00:00
1509	2022-09-28 05:25:36.130499072+00:00
1510	2022-09-28 05:25:39.128951808+00:00
1511	2022-09-28 05:25:42.124351232+00:00
1512	2022-09-28 05:25:45.121024+00:00
1513	2022-09-28 05:25:48.120140544+00:00
1514	2022-09-28 05:25:51.114831104+00:00
1515	2022-09-28 05:25:54.111454464+00:00
1516	2022-09-28 05:25:57.110162432+00:00
1517	2022-09-28 05:26:00.105633536+00:00
1518	2022-09-28 05:26:03.097048320+00:00
1519	2022-09-28 05:26:06.100131840+00:00
1520	2022-09-28 05:26:09.099122176+00:00
1521	2022-09-28 05:26:12.090614016+00:00
1522	2022-09-28 05:26:15.098076160+00:00
1523	2022-09-28 05:26:18.087919360+00:00
1524	2022-09-28 05:26:21.082769408+00:00
1525	2022-09-28 05:26:24.086297344+00:00
1526	2022-09-28 05:26:27.078637824+00:00
1527	2022-09-28 05:26:30.074775808+00:00
1528	2022-09-28 05:26:33.075534848+00:00
1529	2022-09-28 05:26:36.068374272+00:00
1530	2022-09-28 05:26:39.062038016+00:00
1531	2022-09-28 05:26:42.064559872+00:00
1532	2022-09-28 05:26:45.057885952+00:00
1533	2022-09-28 05:26:48.057140992+00:00
1534	2022-09-28 05:26:51.050738688+00:00
1535	2022-09-28 05:26:54.049123584+00:00
1536	2022-09-28 05:26:57.045978880+00:00
1537	2022-09-28 05:27:00.042868736+00:00
1538	2022-09-28 05:27:03.038273024+00:00
1539	2022-09-28 05:27:06.035000576+00:00
1540	2022-09-28 05:27:09.035587584+00:00
1541	2022-09-28 05:27:12.030423040+00:00
1542	2022-09-28 05:27:15.025448704+00:00
1543	2022-09-28 05:27:18.022274560+00:00
1544	2022-09-28 05:27:21.019213312+00:00
1545	2022-09-28 05:27:24.017233920+00:00
1546	2022-09-28 05:27:27.015552256+00:00
1547	2022-09-28 05:27:30.010792448+00:00
1548	2022-09-28 05:27:33.006278400+00:00
1549	2022-09-28 05:27:36.004560896+00:00
1550	2022-09-28 05:27:39.002988800+00:00
1551	2022-09-28 05:27:41.995103488+00:00
1552	2022-09-28 05:27:45.004308224+00:00
1553	2022-09-28 05:27:47.992093696+00:00
1554	2022-09-28 05:27:50.988828928+00:00
1555	2022-09-28 05:27:53.983740160+00:00
1556	2022-09-28 05:27:56.983654400+00:00
1557	2022-09-28 05:27:59.978942208+00:00
1558	2022-09-28 05:28:02.974281728+00:00
1559	2022-09-28 05:28:05.970916864+00:00
1560	2022-09-28 05:28:08.967997184+00:00
1561	2022-09-28 05:28:11.964677120+00:00
1562	2022-09-28 05:28:14.961270016+00:00
1563	2022-09-28 05:28:17.958150656+00:00
1564	2022-09-28 05:28:20.958317568+00:00
1565	2022-09-28 05:28:23.947764224+00:00
1566	2022-09-28 05:28:26.948733696+00:00
1567	2022-09-28 05:28:29.948667392+00:00
1568	2022-09-28 05:28:32.942354432+00:00
1569	2022-09-28 05:28:35.939273472+00:00
1570	2022-09-28 05:28:38.936003072+00:00
1571	2022-09-28 05:28:41.939472896+00:00
1572	2022-09-28 05:28:44.928737536+00:00
1573	2022-09-28 05:28:47.926589184+00:00
1574	2022-09-28 05:28:50.923173376+00:00
1575	2022-09-28 05:28:53.921543936+00:00
1576	2022-09-28 05:28:56.916832512+00:00
1577	2022-09-28 05:28:59.913683456+00:00
1578	2022-09-28 05:29:02.915900928+00:00
1579	2022-09-28 05:29:05.907083520+00:00
1580	2022-09-28 05:29:08.900441600+00:00
1581	2022-09-28 05:29:11.900782080+00:00
1582	2022-09-28 05:29:14.900569344+00:00
1583	2022-09-28 05:29:17.896128+00:00
1584	2022-09-28 05:29:20.891850496+00:00
1585	2022-09-28 05:29:23.889904896+00:00
1586	2022-09-28 05:29:26.885100800+00:00
1587	2022-09-28 05:29:29.884643584+00:00
1588	2022-09-28 05:29:32.878550272+00:00
1589	2022-09-28 05:29:35.879090432+00:00
1590	2022-09-28 05:29:38.874178048+00:00
1591	2022-09-28 05:29:41.868604928+00:00
1592	2022-09-28 05:29:44.874490624+00:00
1593	2022-09-28 05:29:47.870390528+00:00
1594	2022-09-28 05:29:50.859465472+00:00
1595	2022-09-28 05:29:53.865132544+00:00
1596	2022-09-28 05:29:56.853051904+00:00
1597	2022-09-28 05:29:59.849763584+00:00
1598	2022-09-28 05:30:02.847113728+00:00
1599	2022-09-28 05:30:05.846575360+00:00
1600	2022-09-28 05:30:08.842206208+00:00
1601	2022-09-28 05:30:11.839753216+00:00
1602	2022-09-28 05:30:14.833926400+00:00
1603	2022-09-28 05:30:17.830818304+00:00
1604	2022-09-28 05:30:21.169178368+00:00
1605	2022-09-28 05:30:24.159725312+00:00
1606	2022-09-28 05:30:27.152549632+00:00
1607	2022-09-28 05:30:30.159715072+00:00
1608	2022-09-28 05:30:33.147397376+00:00
1609	2022-09-28 05:30:36.146002688+00:00
1610	2022-09-28 05:30:39.143089664+00:00
1611	2022-09-28 05:30:42.136550400+00:00
1612	2022-09-28 05:30:45.134859008+00:00
1613	2022-09-28 05:30:48.131641600+00:00
1614	2022-09-28 05:30:51.128486656+00:00
1615	2022-09-28 05:30:54.123837952+00:00
1616	2022-09-28 05:30:57.122173696+00:00
1617	2022-09-28 05:31:00.127253504+00:00
1618	2022-09-28 05:31:03.117195776+00:00
1619	2022-09-28 05:31:06.114183424+00:00
1620	2022-09-28 05:31:09.109288192+00:00
1621	2022-09-28 05:31:12.106186752+00:00
1622	2022-09-28 05:31:15.115925760+00:00
1623	2022-09-28 05:31:18.099842304+00:00
1624	2022-09-28 05:31:21.096509952+00:00
1625	2022-09-28 05:31:30.085390336+00:00
1626	2022-09-28 05:31:33.085591808+00:00
1627	2022-09-28 05:32:03.053431552+00:00
1628	2022-09-28 05:32:06.050358272+00:00
1629	2022-09-28 05:32:09.056887552+00:00
1630	2022-09-28 05:32:12.045338624+00:00
1631	2022-09-28 05:32:15.042958592+00:00
1632	2022-09-28 05:32:18.037643520+00:00
1633	2022-09-28 05:32:21.032862976+00:00
1634	2022-09-28 05:32:24.031132416+00:00
1635	2022-09-28 05:32:27.029548032+00:00
1636	2022-09-28 05:32:30.023289088+00:00
1637	2022-09-28 05:32:33.020011776+00:00
1638	2022-09-28 05:32:36.018414592+00:00
1639	2022-09-28 05:32:39.013569536+00:00
1640	2022-09-28 05:32:42.010219008+00:00
1641	2022-09-28 05:32:45.006026496+00:00
1642	2022-09-28 05:32:48.007396352+00:00
1643	2022-09-28 05:32:51.000621568+00:00
1644	2022-09-28 05:32:53.997605120+00:00
1645	2022-09-28 05:32:56.995985408+00:00
1646	2022-09-28 05:32:59.992992256+00:00
1647	2022-09-28 05:33:02.991480576+00:00
1648	2022-09-28 05:33:05.986471168+00:00
1649	2022-09-28 05:33:08.981847296+00:00
1650	2022-09-28 05:33:11.978531584+00:00
1651	2022-09-28 05:33:14.975461888+00:00
1652	2022-09-28 05:33:17.972112896+00:00
1653	2022-09-28 05:33:20.967322880+00:00
1654	2022-09-28 05:33:23.967301888+00:00
1655	2022-09-28 05:33:26.966514176+00:00
1656	2022-09-28 05:33:29.968614912+00:00
1657	2022-09-28 05:33:32.956140544+00:00
1658	2022-09-28 05:33:35.952967168+00:00
1659	2022-09-28 05:33:38.951271936+00:00
1660	2022-09-28 05:33:41.946574080+00:00
1661	2022-09-28 05:33:44.951424+00:00
1662	2022-09-28 05:33:47.940527104+00:00
1663	2022-09-28 05:33:50.940449024+00:00
1664	2022-09-28 05:33:53.933867776+00:00
1665	2022-09-28 05:33:56.930364928+00:00
1666	2022-09-28 05:33:59.927737088+00:00
1667	2022-09-28 05:34:02.924247552+00:00
1668	2022-09-28 05:34:05.921245696+00:00
1669	2022-09-28 05:34:08.926698240+00:00
1670	2022-09-28 05:34:11.913943552+00:00
1671	2022-09-28 05:34:14.913046784+00:00
1672	2022-09-28 05:34:17.911247616+00:00
1673	2022-09-28 05:34:20.909581312+00:00
1674	2022-09-28 05:34:23.904023808+00:00
1675	2022-09-28 05:34:26.898687744+00:00
1676	2022-09-28 05:34:29.897389824+00:00
1677	2022-09-28 05:34:32.892668928+00:00
1678	2022-09-28 05:34:35.898045952+00:00
1679	2022-09-28 05:34:38.887600128+00:00
1680	2022-09-28 05:34:41.881161984+00:00
1681	2022-09-28 05:34:44.880709888+00:00
1682	2022-09-28 05:34:47.880234496+00:00
1683	2022-09-28 05:34:50.873171200+00:00
1684	2022-09-28 05:34:53.875660800+00:00
1685	2022-09-28 05:34:56.866778880+00:00
1686	2022-09-28 05:34:59.863770880+00:00
1687	2022-09-28 05:35:02.860322048+00:00
1688	2022-09-28 05:35:05.853102080+00:00
1689	2022-09-28 05:35:08.854670336+00:00
1690	2022-09-28 05:35:11.852387072+00:00
1691	2022-09-28 05:35:14.847908608+00:00
1692	2022-09-28 05:35:17.847502336+00:00
1693	2022-09-28 05:35:20.839937024+00:00
1694	2022-09-28 05:35:23.838423296+00:00
1695	2022-09-28 05:35:26.835156224+00:00
1696	2022-09-28 05:35:30.165180672+00:00
1697	2022-09-28 05:37:00.070565632+00:00
1698	2022-09-28 05:37:03.064330496+00:00
1699	2022-09-28 05:37:06.064201472+00:00
1700	2022-09-28 05:37:09.062392320+00:00
1701	2022-09-28 05:37:12.056166656+00:00
1702	2022-09-28 05:37:15.056477184+00:00
1703	2022-09-28 05:37:18.058736384+00:00
1704	2022-09-28 05:37:21.046728960+00:00
1705	2022-09-28 05:37:24.046523904+00:00
1706	2022-09-28 05:37:27.040138496+00:00
1707	2022-09-28 05:37:30.037035776+00:00
1708	2022-09-28 05:37:33.033942016+00:00
1709	2022-09-28 05:37:36.032318208+00:00
1710	2022-09-28 05:37:39.028860928+00:00
1711	2022-09-28 05:37:42.024465664+00:00
1712	2022-09-28 05:37:45.021071872+00:00
1713	2022-09-28 05:37:48.018756608+00:00
1714	2022-09-28 05:37:51.014773248+00:00
1715	2022-09-28 05:37:54.013037568+00:00
1716	2022-09-28 05:38:03.005444352+00:00
1717	2022-09-28 05:38:05.998879744+00:00
1718	2022-09-28 05:38:08.995515648+00:00
1719	2022-09-28 05:38:11.992326912+00:00
1720	2022-09-28 05:38:14.993089280+00:00
1721	2022-09-28 05:38:17.990151936+00:00
1722	2022-09-28 05:38:20.984449536+00:00
1723	2022-09-28 05:38:23.978186496+00:00
1724	2022-09-28 05:38:41.960360192+00:00
1725	2022-09-28 05:38:44.963632384+00:00
1726	2022-09-28 05:38:47.954164480+00:00
1727	2022-09-28 05:38:50.952448768+00:00
1728	2022-09-28 05:38:53.947704576+00:00
1729	2022-09-28 05:38:56.947262208+00:00
1730	2022-09-28 05:38:59.945501440+00:00
1731	2022-09-28 05:39:02.951898624+00:00
1732	2022-09-28 05:39:08.931691520+00:00
1733	2022-09-28 05:39:11.930872832+00:00
1734	2022-09-28 05:39:14.925454336+00:00
1735	2022-09-28 05:39:17.922304512+00:00
1736	2022-09-28 05:39:20.919009792+00:00
1737	2022-09-28 05:39:23.915980800+00:00
1738	2022-09-28 05:39:26.916586240+00:00
1739	2022-09-28 05:39:29.909462016+00:00
1740	2022-09-28 05:39:32.915293952+00:00
1741	2022-09-28 05:39:35.905996288+00:00
1742	2022-09-28 05:39:38.899791360+00:00
1743	2022-09-28 05:39:41.896899584+00:00
1744	2022-09-28 05:39:44.894196992+00:00
1745	2022-09-28 05:39:47.890146560+00:00
1746	2022-09-28 05:39:50.887138304+00:00
1747	2022-09-28 05:39:53.886103552+00:00
1748	2022-09-28 05:39:56.880598272+00:00
1749	2022-09-28 05:39:59.880458496+00:00
1750	2022-09-28 05:40:02.874298624+00:00
1751	2022-09-28 05:40:05.872855040+00:00
1752	2022-09-28 05:40:08.868123136+00:00
1753	2022-09-28 05:40:11.863482624+00:00
1754	2022-09-28 05:40:14.878956288+00:00
1755	2022-09-28 05:40:17.859927296+00:00
1756	2022-09-28 05:40:20.855341056+00:00
1757	2022-09-28 05:40:23.852018176+00:00
1758	2022-09-28 05:40:26.847665664+00:00
1759	2022-09-28 05:40:29.845611008+00:00
1760	2022-09-28 05:40:32.842551040+00:00
1761	2022-09-28 05:40:35.839415552+00:00
1762	2022-09-28 05:40:38.835354112+00:00
1763	2022-09-28 05:40:41.841790208+00:00
1764	2022-09-28 05:40:45.160909824+00:00
1765	2022-09-28 05:40:48.159350528+00:00
1766	2022-09-28 05:40:51.165345280+00:00
1767	2022-09-28 05:40:54.154812928+00:00
1768	2022-09-28 05:40:57.148830976+00:00
1769	2022-09-28 05:41:00.148415488+00:00
1770	2022-09-28 05:41:03.152525312+00:00
1771	2022-09-28 05:41:27.116595200+00:00
1772	2022-09-28 05:41:30.116302848+00:00
1773	2022-09-28 05:41:33.112119040+00:00
1774	2022-09-28 05:41:36.115888384+00:00
1775	2022-09-28 05:41:39.105440+00:00
1776	2022-09-28 05:41:42.102028544+00:00
1777	2022-09-28 05:41:45.102802432+00:00
1778	2022-09-28 05:41:48.097260288+00:00
1779	2022-09-28 05:41:51.095808512+00:00
1780	2022-09-28 05:41:54.092492032+00:00
1781	2022-09-28 05:41:57.087816192+00:00
1782	2022-09-28 05:42:00.081155328+00:00
1783	2022-09-28 05:42:03.090745600+00:00
1784	2022-09-28 05:42:06.076345088+00:00
1785	2022-09-28 05:42:09.073504+00:00
1786	2022-09-28 05:42:12.071446784+00:00
1787	2022-09-28 05:42:15.068569600+00:00
1788	2022-09-28 05:42:18.063651072+00:00
1789	2022-09-28 05:42:21.061984256+00:00
1790	2022-09-28 05:42:24.063185664+00:00
1791	2022-09-28 05:42:27.059064832+00:00
1792	2022-09-28 05:42:30.050924288+00:00
1793	2022-09-28 05:42:33.047588352+00:00
1794	2022-09-28 05:42:36.044473344+00:00
1795	2022-09-28 05:42:39.041213952+00:00
1796	2022-09-28 05:42:42.039760640+00:00
1797	2022-09-28 05:42:45.035295232+00:00
1798	2022-09-28 05:42:48.033271552+00:00
1799	2022-09-28 05:42:51.028518144+00:00
1800	2022-09-28 05:42:54.025375744+00:00
1801	2022-09-28 05:42:57.036008704+00:00
1802	2022-09-28 05:43:00.018907136+00:00
1803	2022-09-28 05:43:03.015852288+00:00
1804	2022-09-28 05:43:06.014323200+00:00
1805	2022-09-28 05:43:09.010496+00:00
1806	2022-09-28 05:43:12.006328320+00:00
1807	2022-09-28 05:43:15.003042816+00:00
1808	2022-09-28 05:43:17.999770624+00:00
1809	2022-09-28 05:43:20.998307072+00:00
1810	2022-09-28 05:43:23.994937600+00:00
1811	2022-09-28 05:43:26.990143232+00:00
1812	2022-09-28 05:43:29.988550912+00:00
1813	2022-09-28 05:43:32.983953664+00:00
1814	2022-09-28 05:43:35.980466688+00:00
1815	2022-09-28 05:43:38.980378624+00:00
1816	2022-09-28 05:43:41.974391040+00:00
1817	2022-09-28 05:43:44.971065600+00:00
1818	2022-09-28 05:43:47.969471744+00:00
1819	2022-09-28 05:43:50.965214720+00:00
1820	2022-09-28 05:43:53.970465024+00:00
1821	2022-09-28 05:43:56.959835136+00:00
1822	2022-09-28 05:43:59.964066560+00:00
1823	2022-09-28 05:44:02.951912704+00:00
1824	2022-09-28 05:44:05.950282240+00:00
1825	2022-09-28 05:44:08.945427968+00:00
1826	2022-09-28 05:44:11.940996608+00:00
1827	2022-09-28 05:44:14.939272704+00:00
1828	2022-09-28 05:44:17.935970304+00:00
1829	2022-09-28 05:44:20.934350848+00:00
1830	2022-09-28 05:44:23.929961728+00:00
1831	2022-09-28 05:44:26.933865472+00:00
1832	2022-09-28 05:44:29.923465472+00:00
1833	2022-09-28 05:44:32.918536960+00:00
1834	2022-09-28 05:44:35.916893440+00:00
1835	2022-09-28 05:44:38.916893184+00:00
1836	2022-09-28 05:44:41.916825344+00:00
1837	2022-09-28 05:44:44.907280128+00:00
1838	2022-09-28 05:44:47.907708928+00:00
1839	2022-09-28 05:44:50.900805120+00:00
1840	2022-09-28 05:44:53.897766400+00:00
1841	2022-09-28 05:44:56.894473472+00:00
1842	2022-09-28 05:44:59.891205376+00:00
1843	2022-09-28 05:45:02.888086528+00:00
1844	2022-09-28 05:45:05.884912896+00:00
1845	2022-09-28 05:45:08.881185024+00:00
1846	2022-09-28 05:45:11.877010176+00:00
1847	2022-09-28 05:45:14.875430656+00:00
1848	2022-09-28 05:45:17.872216576+00:00
1849	2022-09-28 05:45:20.867444992+00:00
1850	2022-09-28 05:45:23.866148864+00:00
1851	2022-09-28 05:45:26.862900480+00:00
1852	2022-09-28 05:45:29.859912704+00:00
1853	2022-09-28 05:45:32.865165824+00:00
1854	2022-09-28 05:45:35.856572672+00:00
1855	2022-09-28 05:45:38.851314176+00:00
1856	2022-09-28 05:45:41.854669568+00:00
1857	2022-09-28 05:45:44.843339264+00:00
1858	2022-09-28 05:45:47.840412416+00:00
1859	2022-09-28 05:45:50.841201408+00:00
1860	2022-09-28 05:45:54.166963456+00:00
1861	2022-09-28 05:45:57.166720512+00:00
1862	2022-09-28 05:46:00.158756096+00:00
1863	2022-09-28 05:46:03.165862400+00:00
1864	2022-09-28 05:46:06.155660032+00:00
1865	2022-09-28 05:46:09.156296960+00:00
1866	2022-09-28 05:46:12.147831040+00:00
1867	2022-09-28 05:46:15.147677952+00:00
1868	2022-09-28 05:46:18.139589632+00:00
1869	2022-09-28 05:46:21.149133824+00:00
1870	2022-09-28 05:46:24.134861056+00:00
1871	2022-09-28 05:46:27.130282752+00:00
1872	2022-09-28 05:46:30.130115584+00:00
1873	2022-09-28 05:46:33.128452096+00:00
1874	2022-09-28 05:46:36.122236928+00:00
1875	2022-09-28 05:46:39.119242496+00:00
1876	2022-09-28 05:46:42.115126272+00:00
1877	2022-09-28 05:46:45.112654080+00:00
1878	2022-09-28 05:46:48.109436928+00:00
1879	2022-09-28 05:46:51.107868416+00:00
1880	2022-09-28 05:46:54.104593664+00:00
1881	2022-09-28 05:46:57.103511040+00:00
1882	2022-09-28 05:47:00.100050944+00:00
1883	2022-09-28 05:47:03.091765760+00:00
1884	2022-09-28 05:47:06.092409344+00:00
1885	2022-09-28 05:47:09.087218176+00:00
1886	2022-09-28 05:47:12.094567936+00:00
1887	2022-09-28 05:47:15.089415424+00:00
1888	2022-09-28 05:47:18.079183104+00:00
1889	2022-09-28 05:47:21.074254080+00:00
1890	2022-09-28 05:47:24.071078400+00:00
1891	2022-09-28 05:47:27.069414656+00:00
1892	2022-09-28 05:47:30.066372352+00:00
1893	2022-09-28 05:47:33.063064064+00:00
1894	2022-09-28 05:47:36.069286400+00:00
1895	2022-09-28 05:47:39.055082240+00:00
1896	2022-09-28 05:47:42.051903488+00:00
1897	2022-09-28 05:47:45.051676672+00:00
1898	2022-09-28 05:47:48.047046912+00:00
1899	2022-09-28 05:47:51.042452224+00:00
1900	2022-09-28 05:47:54.037630976+00:00
1901	2022-09-28 05:47:57.037616128+00:00
1902	2022-09-28 05:48:00.031201280+00:00
1903	2022-09-28 05:48:03.029628160+00:00
1904	2022-09-28 05:48:06.026514944+00:00
1905	2022-09-28 05:48:09.023390208+00:00
1906	2022-09-28 05:48:12.023690240+00:00
1907	2022-09-28 05:48:15.016954368+00:00
1908	2022-09-28 05:48:18.013628672+00:00
1909	2022-09-28 05:48:21.010356992+00:00
1910	2022-09-28 05:48:24.009029632+00:00
1911	2022-09-28 05:48:27.004124672+00:00
1912	2022-09-28 05:48:30.006022912+00:00
1913	2022-09-28 05:48:32.995742208+00:00
1914	2022-09-28 05:48:35.994558976+00:00
1915	2022-09-28 05:48:38.989571584+00:00
1916	2022-09-28 05:48:41.997892608+00:00
1917	2022-09-28 05:48:44.986623232+00:00
1918	2022-09-28 05:48:47.983452160+00:00
1919	2022-09-28 05:48:50.979072512+00:00
1920	2022-09-28 05:48:53.981431552+00:00
1921	2022-09-28 05:48:56.972138496+00:00
1922	2022-09-28 05:48:59.968816128+00:00
1923	2022-09-28 05:49:02.965796864+00:00
1924	2022-09-28 05:49:05.962532352+00:00
1925	2022-09-28 05:49:08.959333376+00:00
1926	2022-09-28 05:49:11.956543744+00:00
1927	2022-09-28 05:49:14.951452928+00:00
1928	2022-09-28 05:49:17.953414912+00:00
1929	2022-09-28 05:49:20.946718976+00:00
1930	2022-09-28 05:49:23.945175296+00:00
1931	2022-09-28 05:49:26.943389440+00:00
1932	2022-09-28 05:49:29.937135616+00:00
1933	2022-09-28 05:49:32.933896960+00:00
1934	2022-09-28 05:49:35.931063040+00:00
1935	2022-09-28 05:49:38.927484416+00:00
1936	2022-09-28 05:49:41.920050432+00:00
1937	2022-09-28 05:49:44.920963072+00:00
1938	2022-09-28 05:49:47.917985792+00:00
1939	2022-09-28 05:49:50.914715392+00:00
1940	2022-09-28 05:49:53.915441152+00:00
1941	2022-09-28 05:49:56.908564480+00:00
1942	2022-09-28 05:49:59.905101312+00:00
1943	2022-09-28 05:50:02.901885440+00:00
1944	2022-09-28 05:50:05.906546176+00:00
1945	2022-09-28 05:50:08.899738880+00:00
1946	2022-09-28 05:50:11.892429056+00:00
1947	2022-09-28 05:50:14.898005504+00:00
1948	2022-09-28 05:50:17.885960704+00:00
1949	2022-09-28 05:50:20.884349184+00:00
1950	2022-09-28 05:50:23.877985280+00:00
1951	2022-09-28 05:50:26.879353088+00:00
1952	2022-09-28 05:50:29.873156352+00:00
1953	2022-09-28 05:50:32.869989632+00:00
1954	2022-09-28 05:50:35.867346688+00:00
1955	2022-09-28 05:50:38.867232768+00:00
1956	2022-09-28 05:50:41.863338752+00:00
1957	2022-09-28 05:50:44.857306112+00:00
1958	2022-09-28 05:50:47.853208064+00:00
1959	2022-09-28 05:50:50.850996480+00:00
1960	2022-09-28 05:50:53.848001024+00:00
1961	2022-09-28 05:50:56.856113664+00:00
1962	2022-09-28 05:50:59.840028672+00:00
1963	2022-09-28 05:51:02.847947264+00:00
1964	2022-09-28 05:51:05.835150080+00:00
1965	2022-09-28 05:51:09.163085824+00:00
1966	2022-09-28 05:51:12.163050496+00:00
1967	2022-09-28 05:51:15.168096768+00:00
1968	2022-09-28 05:51:18.156612352+00:00
1969	2022-09-28 05:51:21.152135424+00:00
1970	2022-09-28 05:51:24.148764416+00:00
1971	2022-09-28 05:51:27.154495744+00:00
1972	2022-09-28 05:51:30.142560+00:00
1973	2022-09-28 05:51:33.138655488+00:00
1974	2022-09-28 05:51:36.136028160+00:00
1975	2022-09-28 05:51:39.132730112+00:00
1976	2022-09-28 05:51:42.129675008+00:00
1977	2022-09-28 05:51:45.128124928+00:00
1978	2022-09-28 05:51:48.123492608+00:00
1979	2022-09-28 05:51:51.121605632+00:00
1980	2022-09-28 05:51:54.127825152+00:00
1981	2022-09-28 05:51:57.115666432+00:00
1982	2022-09-28 05:52:00.112671232+00:00
1983	2022-09-28 05:52:03.115198976+00:00
1984	2022-09-28 05:52:06.105757696+00:00
1985	2022-09-28 05:52:09.100795136+00:00
1986	2022-09-28 05:52:12.108305664+00:00
1987	2022-09-28 05:52:15.092884224+00:00
1988	2022-09-28 05:52:18.094313216+00:00
1989	2022-09-28 05:52:21.088038912+00:00
1990	2022-09-28 05:52:24.093624064+00:00
1991	2022-09-28 05:52:27.084500992+00:00
1992	2022-09-28 05:52:30.078459136+00:00
1993	2022-09-28 05:52:33.075262976+00:00
1994	2022-09-28 05:52:36.073572608+00:00
1995	2022-09-28 05:52:39.068889088+00:00
1996	2022-09-28 05:52:42.067297792+00:00
1997	2022-09-28 05:52:45.070364928+00:00
1998	2022-09-28 05:52:48.058622720+00:00
[truncated: 7,719 more rows]

## Sheet: Figure 3D - Reward timestamps
	Reward timestamps
0	2022-09-28 06:16:09.468013824+00:00
1	2022-09-28 06:40:34.762776832+00:00
2	2022-09-28 07:44:53.184624896+00:00
3	2022-09-28 07:47:33.477627392+00:00
4	2022-09-28 07:57:31.692804352+00:00
5	2022-09-28 08:15:25.302186752+00:00
6	2022-09-28 08:18:30.677374464+00:00
7	2022-09-28 08:38:58.500355328+00:00
8	2022-09-28 09:16:18.756589312+00:00
9	2022-09-28 09:53:19.144820992+00:00
10	2022-09-28 12:45:32.038262528+00:00
11	2022-09-28 14:16:58.103037952+00:00
12	2022-09-28 14:55:53.288370432+00:00
13	2022-09-28 15:04:55.941677824+00:00
14	2022-09-28 15:37:02.663293696+00:00
15	2022-09-28 15:50:09.819457536+00:00

## Sheet: Figure 3D - Skin temperature
timestamp	Skin temperature[C]
2022-09-28 07:02:15.125482240+00:00	26.3975
2022-09-28 07:02:18.119091968+00:00	26.3995
2022-09-28 07:02:21.119054848+00:00	26.3995
2022-09-28 07:02:24.114338048+00:00	26.4014
2022-09-28 07:02:27.112316672+00:00	26.4014
2022-09-28 07:02:30.107980544+00:00	26.4033
2022-09-28 07:02:33.105051904+00:00	26.4052
2022-09-28 07:02:36.105460224+00:00	26.4091
2022-09-28 07:02:39.098605568+00:00	26.4129
2022-09-28 07:02:42.096735744+00:00	26.4148
2022-09-28 07:02:45.093643008+00:00	26.4168
2022-09-28 07:02:48.090283008+00:00	26.4187
2022-09-28 07:02:51.085999104+00:00	26.4187
2022-09-28 07:02:54.081051904+00:00	26.4187
2022-09-28 07:02:57.078509568+00:00	26.4206
2022-09-28 07:03:00.076203520+00:00	26.4206
2022-09-28 07:03:03.074791168+00:00	26.4225
2022-09-28 07:03:06.068046336+00:00	26.4245
2022-09-28 07:03:09.066506752+00:00	26.4264
2022-09-28 07:03:12.071399680+00:00	26.4302
2022-09-28 07:03:15.060142592+00:00	26.4321
2022-09-28 07:03:18.058584320+00:00	26.4321
2022-09-28 07:03:21.053796352+00:00	26.4341
2022-09-28 07:03:24.050520064+00:00	26.4302
2022-09-28 07:03:27.048898816+00:00	26.4321
2022-09-28 07:03:30.044153088+00:00	26.4341
2022-09-28 07:03:33.043924480+00:00	26.4341
2022-09-28 07:03:36.037849856+00:00	26.4341
2022-09-28 07:03:39.033353216+00:00	26.436
2022-09-28 07:03:42.034697472+00:00	26.4379
2022-09-28 07:03:45.028156928+00:00	26.436
2022-09-28 07:03:48.026629120+00:00	26.436
2022-09-28 07:03:51.021694976+00:00	26.4379
2022-09-28 07:03:54.018827776+00:00	26.4398
2022-09-28 07:03:57.015616+00:00	26.4418
2022-09-28 07:04:00.012301824+00:00	26.4456
2022-09-28 07:04:03.009133056+00:00	26.4475
2022-09-28 07:04:06.005944576+00:00	26.4494
2022-09-28 07:04:09.002944+00:00	26.4514
2022-09-28 07:04:12.001365760+00:00	26.4514
2022-09-28 07:04:14.999974400+00:00	26.4514
2022-09-28 07:04:17.993440512+00:00	26.4514
2022-09-28 07:04:20.988234240+00:00	26.4514
2022-09-28 07:04:23.988455424+00:00	26.4494
2022-09-28 07:04:26.984945408+00:00	26.4494
2022-09-28 07:04:29.980295680+00:00	26.4494
2022-09-28 07:04:32.977170688+00:00	26.4494
2022-09-28 07:04:35.973871872+00:00	26.4494
2022-09-28 07:04:38.970896128+00:00	26.4494
2022-09-28 07:04:41.972461824+00:00	26.4514
2022-09-28 07:04:44.964407808+00:00	26.4514
2022-09-28 07:04:47.957649152+00:00	26.4514
2022-09-28 07:04:50.957986304+00:00	26.4514
2022-09-28 07:04:53.953245696+00:00	26.4533
2022-09-28 07:04:56.953029120+00:00	26.4533
2022-09-28 07:04:59.948335104+00:00	26.4552
2022-09-28 07:05:02.945214464+00:00	26.4552
2022-09-28 07:05:05.942346240+00:00	26.4552
2022-09-28 07:05:08.951172864+00:00	26.4552
2022-09-28 07:05:11.944411136+00:00	26.4552
2022-09-28 07:05:14.932408064+00:00	26.4533
2022-09-28 07:05:17.929272064+00:00	26.4514
2022-09-28 07:05:20.925968640+00:00	26.4552
2022-09-28 07:05:23.926090496+00:00	26.461
2022-09-28 07:05:26.920796928+00:00	26.4667
2022-09-28 07:05:29.917535232+00:00	26.4706
2022-09-28 07:05:32.913320960+00:00	26.4783
2022-09-28 07:05:35.908524544+00:00	26.4821
2022-09-28 07:05:38.902767104+00:00	26.486
2022-09-28 07:05:41.903771136+00:00	26.4898
2022-09-28 07:05:44.900380928+00:00	26.4917
2022-09-28 07:05:47.905947648+00:00	26.4956
2022-09-28 07:05:50.894150400+00:00	26.5013
2022-09-28 07:05:53.890938368+00:00	26.5052
2022-09-28 07:05:56.888601344+00:00	26.5129
2022-09-28 07:05:59.884738816+00:00	26.5148
2022-09-28 07:06:02.881450240+00:00	26.5167
2022-09-28 07:06:05.879992576+00:00	26.5244
2022-09-28 07:06:08.876294400+00:00	26.5302
2022-09-28 07:06:11.876950528+00:00	26.534
2022-09-28 07:06:14.872099584+00:00	26.5379
2022-09-28 07:06:17.865429248+00:00	26.5436
2022-09-28 07:06:20.871015424+00:00	26.5494
2022-09-28 07:06:23.860404480+00:00	26.5532
2022-09-28 07:06:26.855955456+00:00	26.5571
2022-09-28 07:06:29.854372864+00:00	26.5609
2022-09-28 07:06:32.858160896+00:00	26.5648
2022-09-28 07:06:35.846446592+00:00	26.5705
2022-09-28 07:06:38.848749568+00:00	26.5763
2022-09-28 07:06:41.838727936+00:00	26.5802
2022-09-28 07:06:44.836954368+00:00	26.5859
2022-09-28 07:06:47.836250368+00:00	26.5917
2022-09-28 07:06:51.166257408+00:00	26.5994
2022-09-28 07:06:54.163270912+00:00	26.6071
2022-09-28 07:06:57.156779520+00:00	26.6148
2022-09-28 07:07:00.153611776+00:00	26.6205
2022-09-28 07:07:03.150318592+00:00	26.6263
2022-09-28 07:07:06.145721856+00:00	26.6321
2022-09-28 07:07:09.150728192+00:00	26.6378
2022-09-28 07:07:12.142623232+00:00	26.6436
2022-09-28 07:07:15.139187456+00:00	26.6455
2022-09-28 07:07:18.137716224+00:00	26.6513
2022-09-28 07:07:21.129602816+00:00	26.6571
2022-09-28 07:07:24.129536768+00:00	26.6628
2022-09-28 07:07:27.123613440+00:00	26.6686
2022-09-28 07:07:30.121789952+00:00	26.6782
2022-09-28 07:07:33.118430976+00:00	26.6878
2022-09-28 07:07:36.115301376+00:00	26.6936
2022-09-28 07:07:39.110408192+00:00	26.7032
2022-09-28 07:07:42.110334720+00:00	26.7128
2022-09-28 07:07:45.105943296+00:00	26.7224
2022-09-28 07:07:48.101198848+00:00	26.7339
2022-09-28 07:07:51.102484224+00:00	26.7416
2022-09-28 07:07:54.096328960+00:00	26.7436
2022-09-28 07:07:57.093105920+00:00	26.7455
2022-09-28 07:08:00.088239616+00:00	26.7474
2022-09-28 07:08:03.095178496+00:00	26.7493
2022-09-28 07:08:06.094161920+00:00	26.7474
2022-09-28 07:08:09.080155392+00:00	26.7493
2022-09-28 07:08:12.078705920+00:00	26.7512
2022-09-28 07:08:15.073821440+00:00	26.757
2022-09-28 07:08:18.070635264+00:00	26.7628
2022-09-28 07:08:21.067478784+00:00	26.7686
2022-09-28 07:08:24.062676992+00:00	26.7743
2022-09-28 07:08:27.059329536+00:00	26.7801
2022-09-28 07:08:30.057870592+00:00	26.7859
2022-09-28 07:08:33.057300480+00:00	26.7916
2022-09-28 07:08:36.054481920+00:00	26.7974
2022-09-28 07:08:39.050085376+00:00	26.7974
2022-09-28 07:08:42.046948096+00:00	26.8032
2022-09-28 07:08:45.042000384+00:00	26.8051
2022-09-28 07:08:48.042611712+00:00	26.8051
2022-09-28 07:08:51.035516672+00:00	26.807
2022-09-28 07:08:54.034180352+00:00	26.8262
2022-09-28 07:08:57.030876672+00:00	26.8474
2022-09-28 07:09:00.024318976+00:00	26.8704
2022-09-28 07:09:03.024235264+00:00	26.8973
2022-09-28 07:09:06.022663424+00:00	26.9223
2022-09-28 07:09:09.016372992+00:00	26.9493
2022-09-28 07:09:12.013215488+00:00	26.9762
2022-09-28 07:09:15.010254592+00:00	27.005
2022-09-28 07:09:18.006860800+00:00	27.0358
2022-09-28 07:09:21.009161216+00:00	27.0684
2022-09-28 07:09:24.001993216+00:00	27.103
2022-09-28 07:09:26.998863616+00:00	27.1376
2022-09-28 07:09:29.994083840+00:00	27.1722
2022-09-28 07:09:32.990703104+00:00	27.2088
2022-09-28 07:09:35.989098240+00:00	27.2453
2022-09-28 07:09:38.985741568+00:00	27.2837
2022-09-28 07:09:41.981129472+00:00	27.3222
2022-09-28 07:09:44.979547904+00:00	27.3606
2022-09-28 07:09:47.973347072+00:00	27.401
2022-09-28 07:09:50.973248768+00:00	27.4414
2022-09-28 07:09:53.969900288+00:00	27.4817
2022-09-28 07:09:56.966862848+00:00	27.5221
2022-09-28 07:09:59.960481280+00:00	27.5644
2022-09-28 07:10:02.959122176+00:00	27.6028
2022-09-28 07:10:05.968372480+00:00	27.6413
2022-09-28 07:10:11.949224192+00:00	27.6874
2022-09-28 07:10:14.947241216+00:00	27.7297
2022-09-28 07:10:17.942882304+00:00	27.7739
2022-09-28 07:10:20.943192064+00:00	27.8181
2022-09-28 07:10:23.940169216+00:00	27.8624
2022-09-28 07:10:26.933375488+00:00	27.9123
2022-09-28 07:10:29.930056448+00:00	27.9604
2022-09-28 07:10:32.934376960+00:00	28.0104
2022-09-28 07:10:35.923721472+00:00	28.0604
2022-09-28 07:10:38.920476160+00:00	28.1103
2022-09-28 07:10:41.918878976+00:00	28.1642
2022-09-28 07:10:44.916999168+00:00	28.2161
2022-09-28 07:10:47.911009280+00:00	28.2699
2022-09-28 07:10:50.907817472+00:00	28.3199
2022-09-28 07:10:53.904715008+00:00	28.3699
2022-09-28 07:10:56.903049728+00:00	28.4198
2022-09-28 07:10:59.898369280+00:00	28.4698
2022-09-28 07:11:02.895302400+00:00	28.5198
2022-09-28 07:11:05.895340032+00:00	28.5698
2022-09-28 07:11:08.888610560+00:00	28.6217
2022-09-28 07:11:11.894888704+00:00	28.6736
2022-09-28 07:11:14.892796160+00:00	28.7332
2022-09-28 07:11:17.878889472+00:00	28.7889
2022-09-28 07:11:20.878771200+00:00	28.8485
2022-09-28 07:11:23.872679680+00:00	28.91
2022-09-28 07:11:26.868648960+00:00	28.9715
2022-09-28 07:11:29.866311936+00:00	29.0158
2022-09-28 07:11:32.866033408+00:00	29.0581
2022-09-28 07:11:35.858778624+00:00	29.0984
2022-09-28 07:11:38.856890880+00:00	29.1349
2022-09-28 07:11:41.855046400+00:00	29.1715
2022-09-28 07:11:44.850546688+00:00	29.2061
2022-09-28 07:11:47.845836800+00:00	29.2407
2022-09-28 07:11:50.844035584+00:00	29.2772
2022-09-28 07:11:53.844842240+00:00	29.3099
2022-09-28 07:11:56.839086336+00:00	29.3406
2022-09-28 07:11:59.846006784+00:00	29.3695
2022-09-28 07:12:03.164347392+00:00	29.3983
2022-09-28 07:12:06.160925440+00:00	29.4271
2022-09-28 07:12:09.157852416+00:00	29.4541
2022-09-28 07:12:12.152948480+00:00	29.481
2022-09-28 07:12:15.149707264+00:00	29.504
2022-09-28 07:12:18.154735104+00:00	29.5271
2022-09-28 07:12:21.146511616+00:00	29.5502
2022-09-28 07:12:24.140090880+00:00	29.5732
2022-09-28 07:12:27.138775552+00:00	29.5944
2022-09-28 07:12:30.139090176+00:00	29.6155
2022-09-28 07:12:33.131689472+00:00	29.6386
2022-09-28 07:12:36.128641280+00:00	29.6578
2022-09-28 07:12:39.128742656+00:00	29.679
2022-09-28 07:12:42.120936960+00:00	29.7001
2022-09-28 07:12:45.119430400+00:00	29.7174
2022-09-28 07:12:48.116273408+00:00	29.7347
2022-09-28 07:12:51.117049856+00:00	29.752
2022-09-28 07:12:54.111405568+00:00	29.7674
2022-09-28 07:12:57.109629696+00:00	29.7828
2022-09-28 07:13:00.103585024+00:00	29.7962
2022-09-28 07:13:03.101945344+00:00	29.8135
2022-09-28 07:13:06.097240832+00:00	29.8289
2022-09-28 07:13:09.093928192+00:00	29.8443
2022-09-28 07:13:12.092226560+00:00	29.8616
2022-09-28 07:13:15.085913856+00:00	29.877
2022-09-28 07:13:18.095987968+00:00	29.8923
2022-09-28 07:13:21.084269824+00:00	29.9058
2022-09-28 07:13:24.077923328+00:00	29.9193
2022-09-28 07:13:27.076339456+00:00	29.9346
2022-09-28 07:13:30.075529216+00:00	29.95
2022-09-28 07:13:33.077991936+00:00	29.9654
2022-09-28 07:13:36.066841600+00:00	29.9808
2022-09-28 07:13:39.058921472+00:00	30
2022-09-28 07:13:42.058689280+00:00	30.0173
2022-09-28 07:13:45.055728896+00:00	30.0346
2022-09-28 07:13:48.056339968+00:00	30.0481
2022-09-28 07:13:51.049199104+00:00	30.0615
2022-09-28 07:13:54.041615872+00:00	30.075
2022-09-28 07:13:57.044385536+00:00	30.0903
2022-09-28 07:14:00.038038016+00:00	30.1038
2022-09-28 07:14:03.036441600+00:00	30.1173
2022-09-28 07:14:06.034924800+00:00	30.1307
2022-09-28 07:14:09.028009984+00:00	30.1461
2022-09-28 07:14:12.028327936+00:00	30.1615
2022-09-28 07:14:15.025253888+00:00	30.1788
2022-09-28 07:14:18.020588800+00:00	30.1961
2022-09-28 07:14:21.021074176+00:00	30.2134
2022-09-28 07:14:24.020652288+00:00	30.2288
2022-09-28 07:14:27.012676864+00:00	30.2441
2022-09-28 07:14:30.015648512+00:00	30.2595
2022-09-28 07:14:33.003063040+00:00	30.2749
2022-09-28 07:14:36.001206272+00:00	30.2903
2022-09-28 07:14:38.999656960+00:00	30.3057
2022-09-28 07:14:41.995026944+00:00	30.323
2022-09-28 07:14:44.991666432+00:00	30.3403
2022-09-28 07:14:47.988578560+00:00	30.3595
2022-09-28 07:14:50.983791104+00:00	30.3806
2022-09-28 07:14:53.982179584+00:00	30.4018
2022-09-28 07:14:56.983086592+00:00	30.4229
2022-09-28 07:14:59.977376256+00:00	30.4441
2022-09-28 07:15:02.974235136+00:00	30.4691
2022-09-28 07:15:05.973221120+00:00	30.4883
2022-09-28 07:15:08.969386240+00:00	30.5133
2022-09-28 07:15:11.973952768+00:00	30.5383
2022-09-28 07:15:14.960308480+00:00	30.5613
2022-09-28 07:15:17.956719616+00:00	30.5863
2022-09-28 07:15:20.954964480+00:00	30.6094
2022-09-28 07:15:23.950163968+00:00	30.6324
2022-09-28 07:15:26.947052800+00:00	30.6574
2022-09-28 07:15:29.947890176+00:00	30.6824
2022-09-28 07:15:32.940589312+00:00	30.7074
2022-09-28 07:15:35.937488640+00:00	30.7305
2022-09-28 07:15:38.937266432+00:00	30.7555
2022-09-28 07:15:41.929281024+00:00	30.7824
2022-09-28 07:15:44.928184576+00:00	30.8055
2022-09-28 07:15:47.927983872+00:00	30.8285
2022-09-28 07:15:50.921498368+00:00	30.8516
2022-09-28 07:15:53.918446848+00:00	30.8766
2022-09-28 07:15:56.915209728+00:00	30.9016
2022-09-28 07:15:59.915124992+00:00	30.9246
2022-09-28 07:16:02.912694016+00:00	30.9477
2022-09-28 07:16:05.906127616+00:00	30.9708
2022-09-28 07:16:08.902456320+00:00	30.9938
2022-09-28 07:16:11.898318336+00:00	31.0131
2022-09-28 07:16:14.895986944+00:00	31.0342
2022-09-28 07:16:17.893178880+00:00	31.0554
2022-09-28 07:16:20.889873152+00:00	31.0765
2022-09-28 07:16:23.886450176+00:00	31.0996
2022-09-28 07:16:26.883353600+00:00	31.1226
2022-09-28 07:16:29.880264192+00:00	31.1438
2022-09-28 07:16:32.876876544+00:00	31.163
2022-09-28 07:16:35.872261120+00:00	31.1842
2022-09-28 07:16:38.872332544+00:00	31.2053
2022-09-28 07:16:41.867585536+00:00	31.2245
2022-09-28 07:16:44.864052992+00:00	31.2438
2022-09-28 07:16:47.860774400+00:00	31.2611
2022-09-28 07:16:50.857690368+00:00	31.2784
2022-09-28 07:16:53.854456064+00:00	31.2957
2022-09-28 07:16:56.854675968+00:00	31.313
2022-09-28 07:16:59.848042752+00:00	31.3303
2022-09-28 07:17:02.847811584+00:00	31.3514
2022-09-28 07:17:05.841574400+00:00	31.3687
2022-09-28 07:17:08.840536320+00:00	31.3899
2022-09-28 07:17:11.836933632+00:00	31.411
2022-09-28 07:17:14.833908736+00:00	31.4302
2022-09-28 07:17:18.163195136+00:00	31.4514
2022-09-28 07:17:21.157106432+00:00	31.4764
2022-09-28 07:17:24.155539968+00:00	31.4975
2022-09-28 07:17:27.154120704+00:00	31.5186
2022-09-28 07:17:30.149189120+00:00	31.5398
2022-09-28 07:17:33.145952512+00:00	31.5609
2022-09-28 07:17:36.142927872+00:00	31.5792
2022-09-28 07:17:39.139684352+00:00	31.6023
2022-09-28 07:17:42.138071040+00:00	31.6215
2022-09-28 07:17:45.133321216+00:00	31.6378
2022-09-28 07:17:48.130047744+00:00	31.6571
2022-09-28 07:17:51.127478528+00:00	31.6744
2022-09-28 07:17:54.125128960+00:00	31.6917
2022-09-28 07:17:57.120305920+00:00	31.707
2022-09-28 07:18:00.117195520+00:00	31.7224
2022-09-28 07:18:03.115673856+00:00	31.7397
2022-09-28 07:18:06.112392960+00:00	31.757
2022-09-28 07:18:09.108105472+00:00	31.7743
2022-09-28 07:18:12.104489216+00:00	31.7878
2022-09-28 07:18:15.099721472+00:00	31.8012
2022-09-28 07:18:18.096552704+00:00	31.8166
2022-09-28 07:18:21.098726400+00:00	31.8301
2022-09-28 07:18:24.093306112+00:00	31.8454
2022-09-28 07:18:27.089817856+00:00	31.8589
2022-09-28 07:18:30.085381120+00:00	31.8724
2022-09-28 07:18:33.079968+00:00	31.8858
2022-09-28 07:18:36.080396032+00:00	31.9012
2022-09-28 07:18:39.075786240+00:00	31.9166
2022-09-28 07:18:42.074182144+00:00	31.93
2022-09-28 07:18:45.069308672+00:00	31.9435
2022-09-28 07:18:48.064601856+00:00	31.9569
2022-09-28 07:18:51.076390144+00:00	31.9704
2022-09-28 07:18:54.058264832+00:00	31.9839
2022-09-28 07:18:57.056672768+00:00	31.9954
2022-09-28 07:19:00.064386304+00:00	32.0069
2022-09-28 07:19:03.050212352+00:00	32.0185
2022-09-28 07:19:06.048786688+00:00	32.0319
2022-09-28 07:19:09.043791360+00:00	32.0434
2022-09-28 07:19:12.041499136+00:00	32.055
2022-09-28 07:19:15.035811072+00:00	32.0665
2022-09-28 07:19:18.035807488+00:00	32.078
2022-09-28 07:19:21.032502784+00:00	32.0915
2022-09-28 07:19:24.029577472+00:00	32.105
2022-09-28 07:19:27.026124032+00:00	32.1165
2022-09-28 07:19:30.021275392+00:00	32.13
2022-09-28 07:19:33.025339648+00:00	32.1434
2022-09-28 07:19:36.015232+00:00	32.153
2022-09-28 07:19:39.011943168+00:00	32.1665
2022-09-28 07:19:42.008982784+00:00	32.1799
2022-09-28 07:19:45.005574400+00:00	32.1934
2022-09-28 07:19:48.007246848+00:00	32.2068
2022-09-28 07:19:50.999098880+00:00	32.2203
2022-09-28 07:19:53.997595136+00:00	32.2299
2022-09-28 07:19:56.992760320+00:00	32.2414
2022-09-28 07:19:59.989723904+00:00	32.253
2022-09-28 07:20:02.986344960+00:00	32.2645
2022-09-28 07:20:05.983198464+00:00	32.276
2022-09-28 07:20:08.981701632+00:00	32.2885
2022-09-28 07:20:11.981122816+00:00	32.2982
2022-09-28 07:20:14.971971840+00:00	32.3058
2022-09-28 07:20:17.971992064+00:00	32.3164
2022-09-28 07:20:20.967301632+00:00	32.326
2022-09-28 07:20:23.964208640+00:00	32.3356
2022-09-28 07:20:26.960836352+00:00	32.3472
2022-09-28 07:20:29.959310080+00:00	32.3606
2022-09-28 07:20:32.955516160+00:00	32.3722
2022-09-28 07:20:35.952464384+00:00	32.3818
2022-09-28 07:20:38.948218880+00:00	32.3914
2022-09-28 07:20:41.944955648+00:00	32.4029
2022-09-28 07:20:44.941669632+00:00	32.4164
2022-09-28 07:20:47.938486784+00:00	32.4279
2022-09-28 07:20:50.933673472+00:00	32.4414
2022-09-28 07:20:53.932164352+00:00	32.4558
2022-09-28 07:20:56.930438400+00:00	32.4692
2022-09-28 07:20:59.925918720+00:00	32.4827
2022-09-28 07:21:02.922563328+00:00	32.4962
2022-09-28 07:21:05.919976448+00:00	32.5096
2022-09-28 07:21:08.916152064+00:00	32.5231
2022-09-28 07:21:11.913072128+00:00	32.5365
2022-09-28 07:21:14.909751040+00:00	32.5538
2022-09-28 07:21:17.909516800+00:00	32.5711
2022-09-28 07:21:20.903603200+00:00	32.5865
2022-09-28 07:21:23.900611072+00:00	32.6
2022-09-28 07:21:26.900434432+00:00	32.6134
2022-09-28 07:21:29.893913344+00:00	32.6269
2022-09-28 07:21:32.890594048+00:00	32.6403
2022-09-28 07:21:35.887370752+00:00	32.6538
2022-09-28 07:21:38.884282112+00:00	32.6692
2022-09-28 07:21:41.881020160+00:00	32.6826
2022-09-28 07:21:44.877862656+00:00	32.6961
2022-09-28 07:21:47.876311040+00:00	32.7095
2022-09-28 07:21:50.874505728+00:00	32.723
2022-09-28 07:21:53.868300800+00:00	32.7364
2022-09-28 07:21:56.867940352+00:00	32.7537
2022-09-28 07:21:59.861842688+00:00	32.773
2022-09-28 07:22:02.858930176+00:00	32.7903
2022-09-28 07:22:05.855505664+00:00	32.8076
2022-09-28 07:22:08.857646848+00:00	32.8249
2022-09-28 07:22:11.859924992+00:00	32.8431
2022-09-28 07:22:14.846076672+00:00	32.8566
2022-09-28 07:22:17.841350912+00:00	32.87
2022-09-28 07:22:20.843695360+00:00	32.8854
2022-09-28 07:22:23.835059968+00:00	32.8931
2022-09-28 07:22:26.834844928+00:00	32.9047
2022-09-28 07:22:30.163084800+00:00	32.9123
2022-09-28 07:22:33.161294080+00:00	32.92
2022-09-28 07:22:36.158982144+00:00	32.9277
2022-09-28 07:22:39.153392384+00:00	32.9335
2022-09-28 07:22:42.150107136+00:00	32.9373
2022-09-28 07:22:45.153651712+00:00	32.9489
2022-09-28 07:22:48.143811584+00:00	32.9585
2022-09-28 07:22:51.138892800+00:00	32.9642
2022-09-28 07:22:54.137551104+00:00	32.97
2022-09-28 07:22:57.136375040+00:00	32.9758
2022-09-28 07:23:00.136047360+00:00	32.9796
2022-09-28 07:23:03.128633856+00:00	32.9835
2022-09-28 07:23:06.124589568+00:00	32.9892
2022-09-28 07:23:09.123262208+00:00	32.995
2022-09-28 07:23:12.118215936+00:00	33.0008
2022-09-28 07:23:15.121859072+00:00	33.0123
2022-09-28 07:23:18.111815680+00:00	33.0238
2022-09-28 07:23:21.110068736+00:00	33.0334
2022-09-28 07:23:24.106922496+00:00	33.0411
2022-09-28 07:23:27.104011776+00:00	33.0459
2022-09-28 07:23:30.100139520+00:00	33.0536
2022-09-28 07:23:33.095842304+00:00	33.0575
2022-09-28 07:23:36.092913152+00:00	33.0613
2022-09-28 07:23:39.087982080+00:00	33.0652
2022-09-28 07:23:42.087942400+00:00	33.0738
2022-09-28 07:23:45.089046016+00:00	33.0815
2022-09-28 07:23:48.079967488+00:00	33.0854
2022-09-28 07:23:51.076865792+00:00	33.0892
2022-09-28 07:23:54.080465920+00:00	33.093
2022-09-28 07:23:57.070306816+00:00	33.0988
2022-09-28 07:24:00.068871424+00:00	33.1046
2022-09-28 07:24:03.066083840+00:00	33.1123
2022-09-28 07:24:06.060698624+00:00	33.12
2022-09-28 07:24:09.057564928+00:00	33.1276
2022-09-28 07:24:12.054375168+00:00	33.1334
2022-09-28 07:24:15.052817152+00:00	33.1411
2022-09-28 07:24:18.055194368+00:00	33.1488
2022-09-28 07:24:21.044947200+00:00	33.1565
2022-09-28 07:24:24.041602816+00:00	33.1642
2022-09-28 07:24:27.042174208+00:00	33.1719
2022-09-28 07:24:30.037235968+00:00	33.1757
2022-09-28 07:24:33.031517440+00:00	33.1795
2022-09-28 07:24:36.028967424+00:00	33.1815
2022-09-28 07:24:39.027204864+00:00	33.1853
2022-09-28 07:24:42.024008704+00:00	33.1911
2022-09-28 07:24:45.030172928+00:00	33.1959
2022-09-28 07:24:48.016254976+00:00	33.1997
2022-09-28 07:24:51.011306240+00:00	33.2055
2022-09-28 07:24:54.008097536+00:00	33.2093
2022-09-28 07:24:57.004979968+00:00	33.219
2022-09-28 07:25:00.002017536+00:00	33.2247
2022-09-28 07:25:03.001630976+00:00	33.2363
2022-09-28 07:25:05.997036032+00:00	33.2478
2022-09-28 07:25:08.995083776+00:00	33.2593
2022-09-28 07:25:11.988838400+00:00	33.2728
2022-09-28 07:25:14.988837632+00:00	33.2862
2022-09-28 07:25:17.985346304+00:00	33.2939
2022-09-28 07:25:20.980885504+00:00	33.3074
2022-09-28 07:25:23.980861696+00:00	33.3228
2022-09-28 07:25:26.974586880+00:00	33.3381
2022-09-28 07:25:29.971534592+00:00	33.3535
2022-09-28 07:25:32.968313088+00:00	33.3689
2022-09-28 07:25:35.973851392+00:00	33.3843
2022-09-28 07:25:38.965428992+00:00	33.3997
2022-09-28 07:25:41.958825984+00:00	33.4189
2022-09-28 07:25:44.950659840+00:00	33.4323
2022-09-28 07:25:47.952350976+00:00	33.4381
2022-09-28 07:25:50.950771968+00:00	33.4458
2022-09-28 07:25:53.946225408+00:00	33.4535
2022-09-28 07:25:56.944281856+00:00	33.4631
2022-09-28 07:25:59.941150464+00:00	33.4727
2022-09-28 07:26:02.936274688+00:00	33.4804
2022-09-28 07:26:05.937334272+00:00	33.4919
2022-09-28 07:26:08.929952+00:00	33.5035
2022-09-28 07:26:11.928494336+00:00	33.515
2022-09-28 07:26:14.922364672+00:00	33.5217
2022-09-28 07:26:17.920351488+00:00	33.5275
2022-09-28 07:26:20.923156480+00:00	33.5371
2022-09-28 07:26:23.917649408+00:00	33.5467
2022-09-28 07:26:26.912406016+00:00	33.5563
2022-09-28 07:26:29.907724288+00:00	33.5659
2022-09-28 07:26:32.913282560+00:00	33.5755
2022-09-28 07:26:35.902660352+00:00	33.5852
2022-09-28 07:26:38.898040832+00:00	33.5967
2022-09-28 07:26:41.894824448+00:00	33.6044
2022-09-28 07:26:44.893210624+00:00	33.6121
2022-09-28 07:26:47.897286912+00:00	33.6236
2022-09-28 07:26:50.888371712+00:00	33.6371
2022-09-28 07:26:53.885344+00:00	33.6505
2022-09-28 07:26:56.878854144+00:00	33.6659
2022-09-28 07:26:59.875947776+00:00	33.6794
2022-09-28 07:27:02.872511232+00:00	33.6909
2022-09-28 07:27:05.869550592+00:00	33.7024
2022-09-28 07:27:08.869030400+00:00	33.7178
2022-09-28 07:27:11.865879808+00:00	33.7313
2022-09-28 07:27:14.859970304+00:00	33.7409
2022-09-28 07:27:17.859471104+00:00	33.7505
2022-09-28 07:27:20.856205056+00:00	33.762
2022-09-28 07:27:23.853288448+00:00	33.7716
2022-09-28 07:27:26.849776896+00:00	33.7812
2022-09-28 07:27:29.843982336+00:00	33.7908
2022-09-28 07:27:32.844329216+00:00	33.8005
2022-09-28 07:27:35.835799808+00:00	33.8101
2022-09-28 07:27:38.837929472+00:00	33.8216
2022-09-28 07:27:42.163974400+00:00	33.8312
2022-09-28 07:27:45.159054848+00:00	33.8408
2022-09-28 07:27:48.157550336+00:00	33.8524
2022-09-28 07:27:51.154440192+00:00	33.8639
2022-09-28 07:27:54.156731904+00:00	33.8735
2022-09-28 07:27:57.150993920+00:00	33.8831
2022-09-28 07:28:00.144840448+00:00	33.8927
2022-09-28 07:28:03.145028352+00:00	33.9023
2022-09-28 07:28:06.138589440+00:00	33.9139
2022-09-28 07:28:09.136998912+00:00	33.9235
2022-09-28 07:28:12.136499456+00:00	33.935
2022-09-28 07:28:15.128893440+00:00	33.9427
2022-09-28 07:28:18.127237120+00:00	33.9562
2022-09-28 07:28:21.122309632+00:00	33.9677
2022-09-28 07:28:24.123086080+00:00	33.9773
2022-09-28 07:28:27.116029440+00:00	33.9908
2022-09-28 07:28:30.121824512+00:00	34.0023
2022-09-28 07:28:33.109632+00:00	34.0177
2022-09-28 07:28:36.108005120+00:00	34.0311
2022-09-28 07:28:39.103337472+00:00	34.0446
2022-09-28 07:28:42.104041728+00:00	34.0581
2022-09-28 07:28:45.097160448+00:00	34.0715
2022-09-28 07:28:48.099604992+00:00	34.085
2022-09-28 07:28:51.099365120+00:00	34.0984
2022-09-28 07:28:54.090045184+00:00	34.1157
2022-09-28 07:28:57.086079232+00:00	34.1292
2022-09-28 07:29:00.082530816+00:00	34.1465
2022-09-28 07:29:03.080867584+00:00	34.1599
2022-09-28 07:29:06.074610688+00:00	34.1734
2022-09-28 07:29:09.072913408+00:00	34.1888
2022-09-28 07:29:12.087422464+00:00	34.2003
2022-09-28 07:29:15.065095168+00:00	34.2157
2022-09-28 07:29:18.070631424+00:00	34.233
2022-09-28 07:29:21.060077312+00:00	34.2464
2022-09-28 07:29:24.055581952+00:00	34.2599
2022-09-28 07:29:27.052211968+00:00	34.2734
2022-09-28 07:29:30.049092096+00:00	34.2849
2022-09-28 07:29:33.045967104+00:00	34.2964
2022-09-28 07:29:36.045522432+00:00	34.3099
2022-09-28 07:29:39.041671424+00:00	34.3253
2022-09-28 07:29:42.031994112+00:00	34.3387
2022-09-28 07:29:45.033149440+00:00	34.3522
2022-09-28 07:29:48.029839872+00:00	34.3656
2022-09-28 07:29:51.028223488+00:00	34.3522
2022-09-28 07:29:54.023849472+00:00	34.3445
2022-09-28 07:29:57.022621440+00:00	34.3368
2022-09-28 07:30:00.017083392+00:00	34.331
2022-09-28 07:30:03.015508480+00:00	34.3233
2022-09-28 07:30:06.010621440+00:00	34.3156
2022-09-28 07:30:09.009107712+00:00	34.308
2022-09-28 07:30:12.009867520+00:00	34.2983
2022-09-28 07:30:15.001265408+00:00	34.2945
2022-09-28 07:30:17.999730176+00:00	34.2907
2022-09-28 07:30:20.993512192+00:00	34.2849
2022-09-28 07:30:23.991602432+00:00	34.2791
2022-09-28 07:30:26.988831744+00:00	34.2734
2022-09-28 07:30:29.986702336+00:00	34.2676
2022-09-28 07:30:32.981501696+00:00	34.2637
2022-09-28 07:30:35.978908160+00:00	34.2599
2022-09-28 07:30:38.975592960+00:00	34.2561
2022-09-28 07:30:41.972362752+00:00	34.2541
2022-09-28 07:30:44.970843136+00:00	34.2503
2022-09-28 07:30:47.966127360+00:00	34.2464
2022-09-28 07:30:50.964602624+00:00	34.2426
2022-09-28 07:30:53.961227776+00:00	34.2407
2022-09-28 07:30:56.956617728+00:00	34.2388
2022-09-28 07:30:59.954933760+00:00	34.2368
2022-09-28 07:31:02.953795584+00:00	34.2349
2022-09-28 07:31:05.948521984+00:00	34.233
2022-09-28 07:31:08.943730176+00:00	34.2311
2022-09-28 07:31:11.949312768+00:00	34.2291
2022-09-28 07:31:14.937371136+00:00	34.2272
2022-09-28 07:31:17.935400704+00:00	34.2253
2022-09-28 07:31:20.933382144+00:00	34.2215
2022-09-28 07:31:23.938721536+00:00	34.2215
2022-09-28 07:31:26.924681728+00:00	34.2157
2022-09-28 07:31:29.921442048+00:00	34.2138
2022-09-28 07:31:32.918200064+00:00	34.208
2022-09-28 07:31:35.914998784+00:00	34.2061
2022-09-28 07:31:38.914017280+00:00	34.2061
2022-09-28 07:31:41.911659008+00:00	34.2022
2022-09-28 07:31:44.914302720+00:00	34.1984
2022-09-28 07:31:47.902524672+00:00	34.1965
2022-09-28 07:31:50.899012864+00:00	34.1926
2022-09-28 07:31:53.895875584+00:00	34.1888
2022-09-28 07:31:56.892738816+00:00	34.183
2022-09-28 07:31:59.889393664+00:00	34.1772
2022-09-28 07:32:02.886279168+00:00	34.1753
2022-09-28 07:32:05.883561984+00:00	34.1734
2022-09-28 07:32:08.883186944+00:00	34.1715
2022-09-28 07:32:11.878619904+00:00	34.1676
2022-09-28 07:32:14.876556800+00:00	34.1638
2022-09-28 07:32:17.870481408+00:00	34.1599
2022-09-28 07:32:20.868825600+00:00	34.1542
2022-09-28 07:32:23.865666304+00:00	34.1753
2022-09-28 07:32:26.862149632+00:00	34.1945
2022-09-28 07:32:29.867875584+00:00	34.2138
2022-09-28 07:32:32.854469632+00:00	34.2311
2022-09-28 07:32:35.851438336+00:00	34.2503
2022-09-28 07:32:38.848594176+00:00	34.2695
2022-09-28 07:32:41.844928512+00:00	34.2887
2022-09-28 07:32:44.845276160+00:00	34.308
2022-09-28 07:32:47.838595072+00:00	34.3233
2022-09-28 07:32:51.164765440+00:00	34.3387
2022-09-28 07:32:53.833520384+00:00	34.3541
2022-09-28 07:32:57.161851904+00:00	34.3695
2022-09-28 07:33:00.160269568+00:00	34.3868
2022-09-28 07:33:03.155386368+00:00	34.4041
2022-09-28 07:33:06.152219904+00:00	34.4175
2022-09-28 07:33:09.149008640+00:00	34.431
2022-09-28 07:33:12.144304640+00:00	34.4444
2022-09-28 07:33:15.142631168+00:00	34.4569
2022-09-28 07:33:18.138745088+00:00	34.4685
2022-09-28 07:33:21.136253184+00:00	34.48
2022-09-28 07:33:24.131343104+00:00	34.4915
2022-09-28 07:33:27.131704064+00:00	34.505
2022-09-28 07:33:30.135808512+00:00	34.5204
2022-09-28 07:33:33.123760128+00:00	34.5358
2022-09-28 07:33:36.123624704+00:00	34.5511
2022-09-28 07:33:39.118718976+00:00	34.5665
2022-09-28 07:33:42.115755776+00:00	34.5819
2022-09-28 07:33:45.110610432+00:00	34.5973
2022-09-28 07:33:48.109006848+00:00	34.6126
2022-09-28 07:33:51.105956096+00:00	34.628
2022-09-28 07:33:54.101024256+00:00	34.6434
2022-09-28 07:33:57.099584768+00:00	34.6569
2022-09-28 07:34:00.096275968+00:00	34.6703
2022-09-28 07:34:03.091476224+00:00	34.6838
2022-09-28 07:34:06.086786816+00:00	34.6992
2022-09-28 07:34:09.088480512+00:00	34.7145
2022-09-28 07:34:12.082189568+00:00	34.728
2022-09-28 07:34:15.078957824+00:00	34.7414
2022-09-28 07:34:18.079407616+00:00	34.7568
2022-09-28 07:34:21.072558080+00:00	34.7703
2022-09-28 07:34:24.069681920+00:00	34.7837
2022-09-28 07:34:27.068341504+00:00	34.7972
2022-09-28 07:34:30.066771456+00:00	34.8106
2022-09-28 07:34:33.065441792+00:00	34.8241
2022-09-28 07:34:36.056470784+00:00	34.8337
2022-09-28 07:34:39.053417472+00:00	34.8472
2022-09-28 07:34:42.048457472+00:00	34.8606
2022-09-28 07:34:45.046130944+00:00	34.8741
2022-09-28 07:34:48.043738368+00:00	34.8875
2022-09-28 07:34:51.040847616+00:00	34.901
2022-09-28 07:34:54.046356480+00:00	34.9183
2022-09-28 07:34:57.034276608+00:00	34.9318
2022-09-28 07:35:00.029339136+00:00	34.9414
2022-09-28 07:35:03.029294592+00:00	34.9548
2022-09-28 07:35:06.025031680+00:00	34.9683
2022-09-28 07:35:09.023132160+00:00	34.9779
2022-09-28 07:35:12.020375296+00:00	34.9875
2022-09-28 07:35:15.016446976+00:00	34.9952
2022-09-28 07:35:18.011992576+00:00	35.0067
2022-09-28 07:35:21.008550400+00:00	35.0144
2022-09-28 07:35:24.006984448+00:00	35.0221
2022-09-28 07:35:27.002190848+00:00	35.0288
2022-09-28 07:35:29.997364224+00:00	35.0365
2022-09-28 07:35:32.995837696+00:00	35.0423
2022-09-28 07:35:35.992776448+00:00	35.0461
2022-09-28 07:35:38.991101184+00:00	35.0538
2022-09-28 07:35:41.984696832+00:00	35.0596
2022-09-28 07:35:44.991971584+00:00	35.0654
2022-09-28 07:35:47.978848256+00:00	35.0721
2022-09-28 07:35:50.985960192+00:00	35.0798
2022-09-28 07:35:53.977082624+00:00	35.0913
2022-09-28 07:35:56.971650560+00:00	35.1028
2022-09-28 07:35:59.965457408+00:00	35.1125
2022-09-28 07:36:02.963869184+00:00	35.1163
2022-09-28 07:36:05.969598208+00:00	35.1221
2022-09-28 07:36:08.958985216+00:00	35.1278
2022-09-28 07:36:11.957982720+00:00	35.1336
2022-09-28 07:36:14.952655616+00:00	35.1413
2022-09-28 07:36:17.945561344+00:00	35.149
2022-09-28 07:36:20.944816128+00:00	35.1567
2022-09-28 07:36:23.943297024+00:00	35.1644
2022-09-28 07:36:26.938430720+00:00	35.1778
2022-09-28 07:36:29.935435520+00:00	35.1903
2022-09-28 07:36:32.931443200+00:00	35.2095
2022-09-28 07:36:35.939593728+00:00	35.2172
2022-09-28 07:36:38.926233088+00:00	35.223
2022-09-28 07:36:41.922505472+00:00	35.2288
2022-09-28 07:36:44.922285824+00:00	35.2345
2022-09-28 07:36:47.915978496+00:00	35.2403
2022-09-28 07:36:50.912910336+00:00	35.2461
2022-09-28 07:36:53.913206016+00:00	35.2537
2022-09-28 07:36:56.908015616+00:00	35.2614
2022-09-28 07:36:59.903218432+00:00	35.2691
2022-09-28 07:37:02.903163392+00:00	35.2768
2022-09-28 07:37:05.898371328+00:00	35.2845
2022-09-28 07:37:08.901110784+00:00	35.2922
2022-09-28 07:37:11.892677888+00:00	35.296
2022-09-28 07:37:14.891561216+00:00	35.3008
2022-09-28 07:37:17.894939392+00:00	35.3066
2022-09-28 07:37:20.881162496+00:00	35.3124
2022-09-28 07:37:23.880440832+00:00	35.3181
2022-09-28 07:37:26.878196224+00:00	35.3239
2022-09-28 07:37:29.880677120+00:00	35.3335
2022-09-28 07:37:32.869662208+00:00	35.3431
2022-09-28 07:37:35.864895744+00:00	35.3489
2022-09-28 07:37:38.861664256+00:00	35.3566
2022-09-28 07:37:41.858557696+00:00	35.3662
2022-09-28 07:37:44.855356160+00:00	35.3758
2022-09-28 07:37:47.851137024+00:00	35.3854
2022-09-28 07:37:50.848958720+00:00	35.3912
2022-09-28 07:37:53.846394368+00:00	35.4008
2022-09-28 07:37:56.839876096+00:00	35.4104
2022-09-28 07:37:59.839737856+00:00	35.4191
2022-09-28 07:38:02.836578560+00:00	35.4268
2022-09-28 07:38:06.169768960+00:00	35.4364
2022-09-28 07:38:09.162724608+00:00	35.446
2022-09-28 07:38:12.158550528+00:00	35.4537
2022-09-28 07:38:15.156483328+00:00	35.4642
2022-09-28 07:38:18.153227008+00:00	35.4758
2022-09-28 07:38:21.150109696+00:00	35.4854
2022-09-28 07:38:24.148364800+00:00	35.495
2022-09-28 07:38:27.144606976+00:00	35.5008
2022-09-28 07:38:30.142069504+00:00	35.5065
2022-09-28 07:38:33.137374976+00:00	35.5123
2022-09-28 07:38:36.137850880+00:00	35.5219
2022-09-28 07:38:39.132584192+00:00	35.5277
2022-09-28 07:38:42.127844096+00:00	35.5334
2022-09-28 07:38:45.124495360+00:00	35.5392
2022-09-28 07:38:48.126135552+00:00	35.5431
2022-09-28 07:38:51.120249344+00:00	35.5469
2022-09-28 07:38:54.115004672+00:00	35.5507
2022-09-28 07:38:57.110045952+00:00	35.5527
2022-09-28 07:39:00.108526848+00:00	35.5507
2022-09-28 07:39:03.106968320+00:00	35.5479
2022-09-28 07:39:06.102279936+00:00	35.5402
2022-09-28 07:39:09.098899968+00:00	35.5459
2022-09-28 07:39:12.095858176+00:00	35.5517
2022-09-28 07:39:15.090989824+00:00	35.5575
2022-09-28 07:39:18.089749760+00:00	35.5652
2022-09-28 07:39:21.090024448+00:00	35.5729
2022-09-28 07:39:24.086896128+00:00	35.5805
2022-09-28 07:39:27.078506240+00:00	35.5863
2022-09-28 07:39:30.075038976+00:00	35.5921
2022-09-28 07:39:33.073412352+00:00	35.5978
2022-09-28 07:39:36.070174976+00:00	35.6017
2022-09-28 07:39:39.066446336+00:00	35.6075
2022-09-28 07:39:42.067168512+00:00	35.6132
2022-09-28 07:39:45.062162944+00:00	35.619
2022-09-28 07:39:48.065465856+00:00	35.6238
2022-09-28 07:39:51.052770560+00:00	35.6257
2022-09-28 07:39:54.052733440+00:00	35.6296
2022-09-28 07:39:57.046391552+00:00	35.6334
2022-09-28 07:40:00.046347264+00:00	35.6373
2022-09-28 07:40:03.041522432+00:00	35.6411
2022-09-28 07:40:06.039894528+00:00	35.6449
2022-09-28 07:40:09.038012416+00:00	35.6488
2022-09-28 07:40:12.031940096+00:00	35.6488
2022-09-28 07:40:15.030336+00:00	35.6507
2022-09-28 07:40:18.025580032+00:00	35.6584
2022-09-28 07:40:21.022382592+00:00	35.6603
2022-09-28 07:40:24.018520064+00:00	35.6642
2022-09-28 07:40:27.019575040+00:00	35.668
2022-09-28 07:40:30.014391040+00:00	35.6757
2022-09-28 07:40:33.018629888+00:00	35.6853
2022-09-28 07:40:36.008006912+00:00	35.6911
2022-09-28 07:40:39.001620224+00:00	35.6968
2022-09-28 07:40:42.001565184+00:00	35.7007
2022-09-28 07:40:44.996938240+00:00	35.7045
2022-09-28 07:40:47.995239168+00:00	35.7132
2022-09-28 07:40:50.991994624+00:00	35.7209
2022-09-28 07:40:53.987275008+00:00	35.7286
2022-09-28 07:40:56.985670656+00:00	35.7363
2022-09-28 07:40:59.982371840+00:00	35.7401
2022-09-28 07:41:02.980675328+00:00	35.7439
2022-09-28 07:41:05.976385792+00:00	35.7516
2022-09-28 07:41:08.971191296+00:00	35.7612
2022-09-28 07:41:11.969641472+00:00	35.7709
2022-09-28 07:41:14.964794624+00:00	35.7785
2022-09-28 07:41:17.964718592+00:00	35.7862
2022-09-28 07:41:20.958443008+00:00	35.7958
2022-09-28 07:41:23.955484672+00:00	35.8035
2022-09-28 07:41:26.956159488+00:00	35.8131
2022-09-28 07:41:29.948945664+00:00	35.8247
2022-09-28 07:41:32.945756416+00:00	35.8343
2022-09-28 07:41:35.942677504+00:00	35.8439
2022-09-28 07:41:38.939324672+00:00	35.8516
2022-09-28 07:41:41.936277504+00:00	35.8593
2022-09-28 07:41:44.935928064+00:00	35.867
2022-09-28 07:41:47.930110208+00:00	35.8747
2022-09-28 07:41:50.928189184+00:00	35.8804
2022-09-28 07:41:53.923702272+00:00	35.8862
2022-09-28 07:41:56.920148736+00:00	35.892
2022-09-28 07:41:59.917319424+00:00	35.8977
2022-09-28 07:42:02.925451776+00:00	35.9016
2022-09-28 07:42:05.910895616+00:00	35.9064
2022-09-28 07:42:08.909203456+00:00	35.9141
2022-09-28 07:42:11.904376576+00:00	35.9198
2022-09-28 07:42:14.905001728+00:00	35.9256
2022-09-28 07:42:17.898180352+00:00	35.9314
2022-09-28 07:42:20.898984192+00:00	35.9362
2022-09-28 07:42:23.891436544+00:00	35.9439
2022-09-28 07:42:26.886985728+00:00	35.9496
2022-09-28 07:42:29.890104832+00:00	35.9554
2022-09-28 07:42:32.881862656+00:00	35.9621
2022-09-28 07:42:35.880585216+00:00	35.9698
2022-09-28 07:42:38.875616512+00:00	35.9756
2022-09-28 07:42:41.876696576+00:00	35.9814
2022-09-28 07:42:44.869194496+00:00	35.991
2022-09-28 07:42:47.864462592+00:00	36.0006
2022-09-28 07:42:50.864427520+00:00	36.0025
2022-09-28 07:42:53.859837440+00:00	36.0121
2022-09-28 07:42:56.856472576+00:00	36.0198
2022-09-28 07:42:59.855540480+00:00	36.0275
2022-09-28 07:43:02.849942528+00:00	36.0313
2022-09-28 07:43:05.850350592+00:00	36.0352
2022-09-28 07:43:08.843903232+00:00	36.0429
2022-09-28 07:43:11.838888960+00:00	36.0506
2022-09-28 07:43:14.838953984+00:00	36.0602
2022-09-28 07:43:17.834430464+00:00	36.0717
2022-09-28 07:43:21.166894080+00:00	36.0794
2022-09-28 07:43:24.162109696+00:00	36.0852
2022-09-28 07:43:27.157510400+00:00	36.0909
2022-09-28 07:43:30.154232576+00:00	36.0967
2022-09-28 07:43:33.149395200+00:00	36.1063
2022-09-28 07:43:36.151204608+00:00	36.1178
2022-09-28 07:43:39.145461504+00:00	36.1255
2022-09-28 07:43:42.147474176+00:00	36.1323
2022-09-28 07:43:45.138419200+00:00	36.1399
2022-09-28 07:43:48.148209152+00:00	36.1496
2022-09-28 07:43:51.132036096+00:00	36.1572
2022-09-28 07:43:54.127817984+00:00	36.1649
2022-09-28 07:43:57.128687104+00:00	36.1745
2022-09-28 07:44:00.123852544+00:00	36.1822
2022-09-28 07:44:03.120962560+00:00	36.188
2022-09-28 07:44:06.115977728+00:00	36.1957
2022-09-28 07:44:09.111090176+00:00	36.2034
2022-09-28 07:44:12.109569792+00:00	36.213
2022-09-28 07:44:15.108037120+00:00	36.2207
2022-09-28 07:44:18.105093120+00:00	36.2284
2022-09-28 07:44:21.112692480+00:00	36.2361
2022-09-28 07:44:24.100532224+00:00	36.2438
2022-09-28 07:44:27.093808896+00:00	36.2495
2022-09-28 07:44:30.090464512+00:00	36.2572
2022-09-28 07:44:33.085744896+00:00	36.263
2022-09-28 07:44:36.085653248+00:00	36.2726
2022-09-28 07:44:39.079290624+00:00	36.2812
2022-09-28 07:44:42.079184384+00:00	36.2889
2022-09-28 07:44:45.074616320+00:00	36.2966
2022-09-28 07:44:48.072876032+00:00	36.3043
2022-09-28 07:44:51.069576960+00:00	36.312
2022-09-28 07:44:54.067618560+00:00	36.3245
2022-09-28 07:44:57.063254784+00:00	36.3322
2022-09-28 07:45:00.062283264+00:00	36.3399
2022-09-28 07:45:03.053800704+00:00	36.3476
2022-09-28 07:45:06.052151296+00:00	36.3543
2022-09-28 07:45:09.049122560+00:00	36.3639
2022-09-28 07:45:12.045760768+00:00	36.3716
2022-09-28 07:45:15.044940288+00:00	36.3793
2022-09-28 07:45:18.038153984+00:00	36.3889
2022-09-28 07:45:21.036236800+00:00	36.3985
2022-09-28 07:45:24.034539776+00:00	36.4062
2022-09-28 07:45:27.038454784+00:00	36.412
2022-09-28 07:45:30.024713216+00:00	36.4177
2022-09-28 07:45:33.023436288+00:00	36.4235
2022-09-28 07:45:36.020145152+00:00	36.4293
2022-09-28 07:45:39.026021120+00:00	36.435
2022-09-28 07:45:42.017481472+00:00	36.4408
2022-09-28 07:45:45.012214784+00:00	36.4446
2022-09-28 07:45:48.007429632+00:00	36.4542
2022-09-28 07:45:51.006868480+00:00	36.4581
2022-09-28 07:45:54.001078528+00:00	36.46
2022-09-28 07:45:56.999398144+00:00	36.4639
2022-09-28 07:45:59.995256064+00:00	36.4715
2022-09-28 07:46:02.993141760+00:00	36.4792
2022-09-28 07:46:05.992016384+00:00	36.4869
2022-09-28 07:46:08.985138176+00:00	36.4946
2022-09-28 07:46:11.981950208+00:00	36.5004
2022-09-28 07:46:14.974448384+00:00	36.5052
2022-09-28 07:46:17.977738496+00:00	36.511
2022-09-28 07:46:20.969582848+00:00	36.5148
2022-09-28 07:46:23.969026048+00:00	36.5206
2022-09-28 07:46:26.968094464+00:00	36.5244
2022-09-28 07:46:29.964335360+00:00	36.5283
2022-09-28 07:46:32.970770688+00:00	36.5321
2022-09-28 07:46:35.956733952+00:00	36.5379
2022-09-28 07:46:38.953313024+00:00	36.5379
2022-09-28 07:46:41.950202880+00:00	36.5398
2022-09-28 07:46:44.946919424+00:00	36.5398
2022-09-28 07:46:47.947032064+00:00	36.5398
2022-09-28 07:46:50.942509568+00:00	36.5398
2022-09-28 07:46:53.940107520+00:00	36.5436
2022-09-28 07:46:56.935578368+00:00	36.5513
2022-09-28 07:46:59.937325056+00:00	36.559
2022-09-28 07:47:02.927672832+00:00	36.5648
2022-09-28 07:47:05.924531200+00:00	36.5763
2022-09-28 07:47:08.922827264+00:00	36.584
2022-09-28 07:47:11.918051328+00:00	36.5917
2022-09-28 07:47:14.915328512+00:00	36.5994
2022-09-28 07:47:17.910816+00:00	36.6052
2022-09-28 07:47:20.910374656+00:00	36.6128
2022-09-28 07:47:23.906968576+00:00	36.6205
2022-09-28 07:47:26.902624+00:00	36.6244
2022-09-28 07:47:29.899135488+00:00	36.6301
2022-09-28 07:47:32.895826176+00:00	36.6359
2022-09-28 07:47:35.893705728+00:00	36.6398
2022-09-28 07:47:38.889391616+00:00	36.6455
2022-09-28 07:47:41.886401280+00:00	36.6494
2022-09-28 07:47:44.896112128+00:00	36.659
2022-09-28 07:47:47.881248256+00:00	36.6667
2022-09-28 07:47:50.876585216+00:00	36.6705
2022-09-28 07:47:53.873373440+00:00	36.6763
2022-09-28 07:47:56.871101184+00:00	36.682
2022-09-28 07:47:59.867017216+00:00	36.6897
2022-09-28 07:48:02.863842304+00:00	36.6993
2022-09-28 07:48:05.864499712+00:00	36.707
2022-09-28 07:48:11.855816960+00:00	36.7109
2022-09-28 07:48:14.851010304+00:00	36.7166
2022-09-28 07:48:17.848403712+00:00	36.7205
2022-09-28 07:48:20.844690688+00:00	36.7263
2022-09-28 07:48:23.841485056+00:00	36.7263
2022-09-28 07:48:26.838472960+00:00	36.7301
2022-09-28 07:48:29.844655872+00:00	36.7359
2022-09-28 07:48:33.164578816+00:00	36.7416
2022-09-28 07:48:36.161594624+00:00	36.7455
2022-09-28 07:48:39.157213184+00:00	36.7493
2022-09-28 07:48:42.157569536+00:00	36.7512
2022-09-28 07:48:45.155139840+00:00	36.7512
2022-09-28 07:48:48.158963712+00:00	36.7532
2022-09-28 07:48:51.145820672+00:00	36.7551
2022-09-28 07:48:54.153762560+00:00	36.7551
2022-09-28 07:48:57.141042432+00:00	36.7589
2022-09-28 07:49:00.142926848+00:00	36.7628
2022-09-28 07:49:03.133125376+00:00	36.7666
2022-09-28 07:49:06.129780224+00:00	36.7695
2022-09-28 07:49:09.128253184+00:00	36.7753
2022-09-28 07:49:12.123750656+00:00	36.7791
2022-09-28 07:49:15.128610560+00:00	36.7868
2022-09-28 07:49:18.118666240+00:00	36.7945
2022-09-28 07:49:21.113853696+00:00	36.8022
2022-09-28 07:49:24.112185344+00:00	36.8099
2022-09-28 07:49:27.107506944+00:00	36.8195
2022-09-28 07:49:30.116070912+00:00	36.8233
2022-09-28 07:49:33.100938752+00:00	36.8253
2022-09-28 07:49:36.098004480+00:00	36.8291
2022-09-28 07:49:42.091450112+00:00	36.831
2022-09-28 07:49:45.089880320+00:00	36.8291
2022-09-28 07:49:48.085184256+00:00	36.831
2022-09-28 07:49:51.081897216+00:00	36.831
2022-09-28 07:49:54.083629056+00:00	36.8329
2022-09-28 07:49:57.076990720+00:00	36.8368
2022-09-28 07:50:00.077303808+00:00	36.8378
2022-09-28 07:50:03.068418560+00:00	36.8397
2022-09-28 07:50:06.065937408+00:00	36.8416
2022-09-28 07:50:09.062793216+00:00	36.8445
2022-09-28 07:50:12.059652096+00:00	36.8474
2022-09-28 07:50:15.056380160+00:00	36.8531
2022-09-28 07:50:18.051568128+00:00	36.857
2022-09-28 07:50:21.050267136+00:00	36.8579
2022-09-28 07:50:24.045394944+00:00	36.8579
2022-09-28 07:50:27.045430784+00:00	36.8599
2022-09-28 07:50:30.042059008+00:00	36.8637
2022-09-28 07:50:33.039356928+00:00	36.8637
2022-09-28 07:50:36.034409216+00:00	36.8676
2022-09-28 07:50:39.032251648+00:00	36.8695
2022-09-28 07:50:42.026051584+00:00	36.8714
2022-09-28 07:50:45.027756288+00:00	36.8733
2022-09-28 07:50:48.021457152+00:00	36.8791
2022-09-28 07:50:51.020961280+00:00	36.8849
2022-09-28 07:50:54.014914560+00:00	36.8906
2022-09-28 07:50:57.011548416+00:00	36.8945
2022-09-28 07:51:00.010050304+00:00	36.9002
2022-09-28 07:51:03.002361600+00:00	36.9079
2022-09-28 07:51:06.002255872+00:00	36.9137
2022-09-28 07:51:09.000578560+00:00	36.9175
2022-09-28 07:51:11.995791872+00:00	36.9214
2022-09-28 07:51:14.997759744+00:00	36.9252
2022-09-28 07:51:17.993127168+00:00	36.9291
2022-09-28 07:51:20.984910336+00:00	36.9348
2022-09-28 07:51:23.986700288+00:00	36.9406
2022-09-28 07:51:26.988847104+00:00	36.9464
2022-09-28 07:51:29.976552448+00:00	36.9502
2022-09-28 07:51:32.974529280+00:00	36.9521
2022-09-28 07:51:35.970132480+00:00	36.9541
2022-09-28 07:51:38.970608640+00:00	36.956
2022-09-28 07:51:41.962308096+00:00	36.9589
2022-09-28 07:51:47.958999040+00:00	36.9589
2022-09-28 07:51:50.954315264+00:00	36.9627
2022-09-28 07:51:53.951014912+00:00	36.9685
2022-09-28 07:51:56.947994112+00:00	36.9742
2022-09-28 07:51:59.944632320+00:00	36.981
2022-09-28 07:52:02.941371904+00:00	36.9867
2022-09-28 07:52:05.938262784+00:00	36.9906
2022-09-28 07:52:08.936562176+00:00	36.9983
2022-09-28 07:52:11.931986432+00:00	37.0021
2022-09-28 07:52:14.932502528+00:00	37.0079
2022-09-28 07:52:17.930779136+00:00	37.0136
2022-09-28 07:52:20.924363008+00:00	37.0194
2022-09-28 07:52:23.929148928+00:00	37.0233
2022-09-28 07:52:26.917759744+00:00	37.0271
2022-09-28 07:52:29.912847104+00:00	37.029
2022-09-28 07:52:32.911226624+00:00	37.0309
2022-09-28 07:52:35.906747904+00:00	37.0329
2022-09-28 07:52:38.903217408+00:00	37.0348
2022-09-28 07:52:41.899978240+00:00	37.0367
2022-09-28 07:52:44.896738304+00:00	37.0415
2022-09-28 07:52:47.893870336+00:00	37.0463
2022-09-28 07:52:50.890570752+00:00	37.0502
2022-09-28 07:52:53.890648576+00:00	37.0521
2022-09-28 07:52:56.887038976+00:00	37.055
2022-09-28 07:52:59.882366208+00:00	37.0588
2022-09-28 07:53:02.878737152+00:00	37.0627
2022-09-28 07:53:05.874678784+00:00	37.0646
2022-09-28 07:53:08.871302400+00:00	37.0684
2022-09-28 07:53:11.868172032+00:00	37.0723
2022-09-28 07:53:14.864965120+00:00	37.0761
2022-09-28 07:53:17.862019328+00:00	37.078
2022-09-28 07:53:20.857323008+00:00	37.0819
2022-09-28 07:53:23.852418816+00:00	37.0857
2022-09-28 07:53:26.853762560+00:00	37.0877
2022-09-28 07:53:29.848870400+00:00	37.0915
2022-09-28 07:53:32.846114816+00:00	37.0953
2022-09-28 07:53:35.844058112+00:00	37.0982
2022-09-28 07:53:38.843075072+00:00	37.0925
2022-09-28 07:53:41.838345472+00:00	37.0867
2022-09-28 07:53:44.834566656+00:00	37.0829
2022-09-28 07:53:48.163150336+00:00	37.0809
2022-09-28 07:53:51.158521856+00:00	37.079
2022-09-28 07:53:54.156315648+00:00	37.079
2022-09-28 07:53:57.154659328+00:00	37.079
2022-09-28 07:54:00.151490816+00:00	37.0771
2022-09-28 07:54:03.148378880+00:00	37.0752
2022-09-28 07:54:06.143445248+00:00	37.0771
2022-09-28 07:54:09.142291200+00:00	37.079
2022-09-28 07:54:12.135577088+00:00	37.079
2022-09-28 07:54:15.137009664+00:00	37.0809
2022-09-28 07:54:18.130793216+00:00	37.079
2022-09-28 07:54:21.129251840+00:00	37.0809
2022-09-28 07:54:24.127785728+00:00	37.0809
2022-09-28 07:54:27.122915328+00:00	37.079
2022-09-28 07:54:30.120931584+00:00	37.0752
2022-09-28 07:54:33.112777728+00:00	37.0684
2022-09-28 07:54:36.114661632+00:00	37.0627
2022-09-28 07:54:39.111521024+00:00	37.0588
2022-09-28 07:54:42.107436800+00:00	37.0511
2022-09-28 07:54:45.104859648+00:00	37.0454
2022-09-28 07:54:48.098754816+00:00	37.0396
2022-09-28 07:54:51.098701056+00:00	37.0358
2022-09-28 07:54:54.094098176+00:00	37.0319
2022-09-28 07:54:57.087753216+00:00	37.0261
2022-09-28 07:55:00.087772672+00:00	37.0281
2022-09-28 07:55:03.084614400+00:00	37.0358
2022-09-28 07:55:06.080157440+00:00	37.0396
2022-09-28 07:55:09.076520192+00:00	37.0406
2022-09-28 07:55:12.073217024+00:00	37.0425
2022-09-28 07:55:15.073697024+00:00	37.0444
2022-09-28 07:55:18.066831360+00:00	37.0444
2022-09-28 07:55:21.062451712+00:00	37.0444
2022-09-28 07:55:24.060506624+00:00	37.0406
2022-09-28 07:55:27.058768896+00:00	37.0386
2022-09-28 07:55:30.057744896+00:00	37.0367
2022-09-28 07:55:33.050900224+00:00	37.0329
2022-09-28 07:55:36.049589504+00:00	37.0271
2022-09-28 07:55:39.044725760+00:00	37.0194
2022-09-28 07:55:42.042990080+00:00	37.0136
2022-09-28 07:55:45.038299648+00:00	37.0079
2022-09-28 07:55:48.035222272+00:00	37.006
2022-09-28 07:55:51.031972352+00:00	37.004
2022-09-28 07:55:57.027071744+00:00	37.0021
2022-09-28 07:56:00.023818752+00:00	37.0021
2022-09-28 07:56:03.020358656+00:00	37.0002
2022-09-28 07:56:06.017630464+00:00	36.9983
2022-09-28 07:56:09.012825088+00:00	36.9944
2022-09-28 07:56:12.009457664+00:00	36.9935
2022-09-28 07:56:15.006422016+00:00	36.9992
2022-09-28 07:56:18.005210368+00:00	37.0031
2022-09-28 07:56:21.000135168+00:00	37.0069
2022-09-28 07:56:23.994051584+00:00	37.0088
2022-09-28 07:56:26.995232256+00:00	37.0108
2022-09-28 07:56:29.990284032+00:00	37.0127
2022-09-28 07:56:32.987255552+00:00	37.0127
2022-09-28 07:56:35.987390464+00:00	37.0146
2022-09-28 07:56:38.980709632+00:00	37.0165
2022-09-28 07:56:41.979218688+00:00	37.0146
2022-09-28 07:56:44.972807936+00:00	37.0127
2022-09-28 07:56:50.970229504+00:00	37.0146
2022-09-28 07:56:53.965036288+00:00	37.0165
2022-09-28 07:56:56.961548544+00:00	37.0204
2022-09-28 07:56:59.963993600+00:00	37.0204
2022-09-28 07:57:02.964037376+00:00	37.0204
2022-09-28 07:57:05.953645824+00:00	37.0223
2022-09-28 07:57:08.952475136+00:00	37.0261
2022-09-28 07:57:11.945692416+00:00	37.0319
2022-09-28 07:57:14.940776448+00:00	37.0377
2022-09-28 07:57:17.939256064+00:00	37.0434
2022-09-28 07:57:20.936083200+00:00	37.0492
2022-09-28 07:57:23.932928256+00:00	37.055
2022-09-28 07:57:26.929664512+00:00	37.0588
2022-09-28 07:57:29.928173312+00:00	37.0627
2022-09-28 07:57:32.923600896+00:00	37.0684
2022-09-28 07:57:35.929198592+00:00	37.0761
2022-09-28 07:57:38.916986112+00:00	37.078
2022-09-28 07:57:41.914516736+00:00	37.0742
2022-09-28 07:57:44.912117248+00:00	37.0742
2022-09-28 07:57:47.908888064+00:00	37.0819
2022-09-28 07:57:50.904514304+00:00	37.0838
2022-09-28 07:57:53.904990976+00:00	37.0896
2022-09-28 07:57:56.897822464+00:00	37.0915
2022-09-28 07:57:59.894826496+00:00	37.0934
2022-09-28 07:58:02.892939008+00:00	37.0992
2022-09-28 07:58:05.889723648+00:00	37.105
2022-09-28 07:58:08.893799168+00:00	37.1107
2022-09-28 07:58:11.881820928+00:00	37.1146
2022-09-28 07:58:17.875840+00:00	37.1223
2022-09-28 07:58:20.880886272+00:00	37.1319
2022-09-28 07:58:23.869394176+00:00	37.1396
2022-09-28 07:58:26.866149888+00:00	37.1511
2022-09-28 07:58:29.862989824+00:00	37.1588
2022-09-28 07:58:32.865000704+00:00	37.1626
2022-09-28 07:58:35.856728064+00:00	37.1703
2022-09-28 07:58:38.853262848+00:00	37.1761
2022-09-28 07:58:41.857410816+00:00	37.1838
2022-09-28 07:58:44.846742272+00:00	37.1915
2022-09-28 07:58:47.854470912+00:00	37.2011
2022-09-28 07:58:50.840237312+00:00	37.2049
2022-09-28 07:58:53.841239296+00:00	37.2088
2022-09-28 07:58:57.167022848+00:00	37.2184
2022-09-28 07:59:03.160560384+00:00	37.2241
2022-09-28 07:59:06.157473024+00:00	37.228
2022-09-28 07:59:09.157730560+00:00	37.2318
2022-09-28 07:59:12.153923584+00:00	37.2357
2022-09-28 07:59:15.149246976+00:00	37.2395
2022-09-28 07:59:18.144571136+00:00	37.2414
2022-09-28 07:59:21.141302528+00:00	37.2434
2022-09-28 07:59:24.136884736+00:00	37.2472
2022-09-28 07:59:27.136493824+00:00	37.253
2022-09-28 07:59:30.131801344+00:00	37.2549
2022-09-28 07:59:33.127335936+00:00	37.2549
2022-09-28 07:59:36.137643520+00:00	37.2587
2022-09-28 07:59:39.124044800+00:00	37.2607
2022-09-28 07:59:42.119147520+00:00	37.2626
2022-09-28 07:59:45.115928320+00:00	37.2607
2022-09-28 07:59:48.112747520+00:00	37.2597
2022-09-28 07:59:51.109809408+00:00	37.2578
2022-09-28 07:59:54.106373376+00:00	37.2559
2022-09-28 07:59:57.106065664+00:00	37.2636
2022-09-28 08:00:00.101338624+00:00	37.2693
2022-09-28 08:00:03.100528640+00:00	37.2674
2022-09-28 08:00:06.093511936+00:00	37.2674
2022-09-28 08:00:09.090297344+00:00	37.2693
2022-09-28 08:00:12.089047552+00:00	37.2693
2022-09-28 08:00:15.082379008+00:00	37.2693
2022-09-28 08:00:18.078567168+00:00	37.2674
2022-09-28 08:00:21.081248768+00:00	37.2674
2022-09-28 08:00:24.077565952+00:00	37.2674
2022-09-28 08:00:27.071138560+00:00	37.2674
2022-09-28 08:00:30.069889536+00:00	37.2712
2022-09-28 08:00:33.070117120+00:00	37.2674
2022-09-28 08:00:36.061661440+00:00	37.2674
2022-09-28 08:00:39.059110656+00:00	37.2712
2022-09-28 08:00:42.059163136+00:00	37.2712
2022-09-28 08:00:45.052013312+00:00	37.2712
2022-09-28 08:00:48.048865536+00:00	37.2712
2022-09-28 08:00:51.047366656+00:00	37.2732
2022-09-28 08:00:54.042621696+00:00	37.277
2022-09-28 08:00:57.039393536+00:00	37.2809
2022-09-28 08:01:00.034665472+00:00	37.2847
2022-09-28 08:01:03.033893120+00:00	37.2828
2022-09-28 08:01:06.031250176+00:00	37.2828
2022-09-28 08:01:09.026627328+00:00	37.2866
2022-09-28 08:01:12.024995584+00:00	37.2866
2022-09-28 08:01:15.023869184+00:00	37.2866
2022-09-28 08:01:18.016949760+00:00	37.2866
2022-09-28 08:01:21.013749248+00:00	37.2866
2022-09-28 08:01:24.016161024+00:00	37.2885
2022-09-28 08:01:27.011284992+00:00	37.2924
2022-09-28 08:01:30.005705984+00:00	37.2962
2022-09-28 08:01:33.011948544+00:00	37.2982
2022-09-28 08:01:35.999519232+00:00	37.3039
2022-09-28 08:01:38.996162048+00:00	37.3097
2022-09-28 08:01:41.993051392+00:00	37.3155
2022-09-28 08:01:44.988260864+00:00	37.3212
2022-09-28 08:01:47.986668544+00:00	37.327
2022-09-28 08:01:50.986843136+00:00	37.3328
2022-09-28 08:01:53.987510528+00:00	37.3385
2022-09-28 08:01:56.975485184+00:00	37.3453
2022-09-28 08:01:59.973826304+00:00	37.3491
2022-09-28 08:02:02.969007104+00:00	37.3568
2022-09-28 08:02:05.969171968+00:00	37.3626
2022-09-28 08:02:08.962629120+00:00	37.3664
2022-09-28 08:02:11.961550592+00:00	37.3722
2022-09-28 08:02:14.957068800+00:00	37.3818
2022-09-28 08:02:17.963814912+00:00	37.3914
2022-09-28 08:02:20.950129408+00:00	37.4
2022-09-28 08:02:23.946747392+00:00	37.4097
2022-09-28 08:02:26.943668992+00:00	37.4173
2022-09-28 08:02:29.938617856+00:00	37.4154
2022-09-28 08:02:32.937088768+00:00	37.4173
2022-09-28 08:02:35.933903616+00:00	37.427
2022-09-28 08:02:38.932931328+00:00	37.4346
2022-09-28 08:02:41.938120448+00:00	37.4423
2022-09-28 08:02:44.924401152+00:00	37.45
2022-09-28 08:02:47.921358080+00:00	37.4577
2022-09-28 08:02:50.918189824+00:00	37.4673
2022-09-28 08:02:53.914756864+00:00	37.4769
2022-09-28 08:02:56.911541760+00:00	37.4846
2022-09-28 08:02:59.908423680+00:00	37.4865
2022-09-28 08:03:02.914531584+00:00	37.4885
2022-09-28 08:03:05.902317312+00:00	37.4962
2022-09-28 08:03:08.898846976+00:00	37.5038
2022-09-28 08:03:11.899143680+00:00	37.5058
2022-09-28 08:03:14.892508416+00:00	37.5115
2022-09-28 08:03:17.894648832+00:00	37.5173
2022-09-28 08:03:20.885995008+00:00	37.5231
2022-09-28 08:03:23.885766656+00:00	37.5288
2022-09-28 08:03:26.883341056+00:00	37.5288
2022-09-28 08:03:29.877948160+00:00	37.5308
2022-09-28 08:03:32.873264128+00:00	37.5346
2022-09-28 08:03:35.869997056+00:00	37.5404
2022-09-28 08:03:41.875318784+00:00	37.5423
2022-09-28 08:03:44.869330432+00:00	37.5442
2022-09-28 08:03:47.865830400+00:00	37.5461
2022-09-28 08:03:50.854289152+00:00	37.55
2022-09-28 08:03:53.850889472+00:00	37.5519
2022-09-28 08:03:56.847825664+00:00	37.5538
2022-09-28 08:03:59.844926464+00:00	37.5538
2022-09-28 08:04:02.844893696+00:00	37.5557
2022-09-28 08:04:05.839799040+00:00	37.5596
2022-09-28 08:04:08.835268608+00:00	37.5615
2022-09-28 08:04:11.835557888+00:00	37.5634
2022-09-28 08:04:15.163217664+00:00	37.5673
2022-09-28 08:04:18.156849408+00:00	37.5711
2022-09-28 08:04:21.155274496+00:00	37.575
2022-09-28 08:04:24.155842304+00:00	37.5788
2022-09-28 08:04:27.150345984+00:00	37.5846
2022-09-28 08:04:30.149558016+00:00	37.5903
2022-09-28 08:04:33.144156928+00:00	37.5952
2022-09-28 08:04:36.140765696+00:00	37.599
2022-09-28 08:04:39.134426112+00:00	37.6009
2022-09-28 08:04:42.141682688+00:00	37.6048
2022-09-28 08:04:45.129612800+00:00	37.6086
2022-09-28 08:04:48.126448640+00:00	37.6125
2022-09-28 08:04:51.125030656+00:00	37.6125
2022-09-28 08:04:54.121292544+00:00	37.6144
2022-09-28 08:04:57.115353088+00:00	37.6163
2022-09-28 08:05:00.117030400+00:00	37.6163
2022-09-28 08:05:03.113534976+00:00	37.6201
2022-09-28 08:05:06.107495680+00:00	37.624
2022-09-28 08:05:09.104086272+00:00	37.6278
2022-09-28 08:05:12.100937728+00:00	37.6317
2022-09-28 08:05:15.097736960+00:00	37.6355
2022-09-28 08:05:18.096218112+00:00	37.6374
2022-09-28 08:05:21.089652992+00:00	37.6394
2022-09-28 08:05:24.089447936+00:00	37.6413
2022-09-28 08:05:27.087959296+00:00	37.6432
2022-09-28 08:05:30.091938816+00:00	37.6413
2022-09-28 08:05:33.087611648+00:00	37.6432
2022-09-28 08:05:36.086032384+00:00	37.6451
2022-09-28 08:05:39.070551296+00:00	37.6471
2022-09-28 08:05:42.072052992+00:00	37.6471
2022-09-28 08:05:45.069430016+00:00	37.6471
2022-09-28 08:05:48.062606080+00:00	37.649
2022-09-28 08:05:51.064114432+00:00	37.6509
2022-09-28 08:05:54.057824+00:00	37.6528
2022-09-28 08:05:57.055195904+00:00	37.6547
2022-09-28 08:06:00.051278592+00:00	37.6567
2022-09-28 08:06:03.046684672+00:00	37.6605
2022-09-28 08:06:06.043458816+00:00	37.6605
2022-09-28 08:06:09.040278784+00:00	37.6605
2022-09-28 08:06:12.038754560+00:00	37.6586
2022-09-28 08:06:15.033967616+00:00	37.6586
2022-09-28 08:06:18.032225024+00:00	37.6605
2022-09-28 08:06:21.027583488+00:00	37.6605
2022-09-28 08:06:24.025943296+00:00	37.6605
2022-09-28 08:06:27.017082624+00:00	37.6624
2022-09-28 08:06:30.018090240+00:00	37.6634
2022-09-28 08:06:33.014320640+00:00	37.6653
2022-09-28 08:06:36.009940992+00:00	37.6682
2022-09-28 08:06:39.009977088+00:00	37.6701
2022-09-28 08:06:42.007848960+00:00	37.672
2022-09-28 08:06:45.001936384+00:00	37.673
2022-09-28 08:06:47.998785536+00:00	37.673
2022-09-28 08:06:50.994117120+00:00	37.673
2022-09-28 08:06:53.990769664+00:00	37.673
2022-09-28 08:06:56.990733056+00:00	37.6711
2022-09-28 08:06:59.986076160+00:00	37.6692
2022-09-28 08:07:02.984510976+00:00	37.6672
2022-09-28 08:07:05.981158400+00:00	37.6653
2022-09-28 08:07:08.976537088+00:00	37.6653
2022-09-28 08:07:11.975059456+00:00	37.6653
2022-09-28 08:07:14.971847168+00:00	37.6653
2022-09-28 08:07:17.972343808+00:00	37.6634
2022-09-28 08:07:20.965639424+00:00	37.6615
2022-09-28 08:07:23.962108416+00:00	37.6615
2022-09-28 08:07:26.957359360+00:00	37.6615
2022-09-28 08:07:29.958088704+00:00	37.6615
2022-09-28 08:07:32.950853888+00:00	37.6615
2022-09-28 08:07:35.956854272+00:00	37.6596
2022-09-28 08:07:38.944678912+00:00	37.6576
2022-09-28 08:07:41.940823296+00:00	37.6576
2022-09-28 08:07:44.939831552+00:00	37.6576
2022-09-28 08:07:47.935105792+00:00	37.6576
2022-09-28 08:07:50.931645440+00:00	37.6576
2022-09-28 08:07:53.932099840+00:00	37.6576
2022-09-28 08:07:56.925328384+00:00	37.6576
2022-09-28 08:07:59.920813824+00:00	37.6576
2022-09-28 08:08:02.918513152+00:00	37.6576
2022-09-28 08:08:05.924580864+00:00	37.6557
2022-09-28 08:08:08.912540928+00:00	37.6557
2022-09-28 08:08:11.909624832+00:00	37.6557
2022-09-28 08:08:14.906564608+00:00	37.6576
2022-09-28 08:08:17.904557824+00:00	37.6596
2022-09-28 08:08:20.903091712+00:00	37.6596
2022-09-28 08:08:23.896704512+00:00	37.6615
2022-09-28 08:08:26.893485312+00:00	37.6634
2022-09-28 08:08:29.890495232+00:00	37.6653
2022-09-28 08:08:32.890228736+00:00	37.6672
2022-09-28 08:08:35.883860224+00:00	37.6692
2022-09-28 08:08:38.880589056+00:00	37.673
2022-09-28 08:08:41.880565760+00:00	37.6749
2022-09-28 08:08:44.875829760+00:00	37.6769
2022-09-28 08:08:47.874043904+00:00	37.6807
2022-09-28 08:08:50.867898112+00:00	37.6826
2022-09-28 08:08:53.866193664+00:00	37.6865
2022-09-28 08:08:56.863058688+00:00	37.6903
2022-09-28 08:08:59.860154112+00:00	37.6922
2022-09-28 08:09:02.855240448+00:00	37.6951
2022-09-28 08:09:05.853636096+00:00	37.697
2022-09-28 08:09:08.853527040+00:00	37.6961
2022-09-28 08:09:11.857892864+00:00	37.6961
2022-09-28 08:09:14.842632192+00:00	37.6961
2022-09-28 08:09:17.837643520+00:00	37.6951
2022-09-28 08:09:20.836262656+00:00	37.6951
2022-09-28 08:09:23.830596352+00:00	37.6932
2022-09-28 08:09:27.166532608+00:00	37.6932
2022-09-28 08:09:30.160892672+00:00	37.6951
2022-09-28 08:09:33.156377088+00:00	37.6951
2022-09-28 08:09:36.153085696+00:00	37.697
2022-09-28 08:09:39.151684352+00:00	37.699
2022-09-28 08:09:42.148557056+00:00	37.7009
2022-09-28 08:09:45.143420416+00:00	37.7047
2022-09-28 08:09:48.143356160+00:00	37.7067
2022-09-28 08:09:51.139533824+00:00	37.7105
2022-09-28 08:09:54.137277952+00:00	37.7143
2022-09-28 08:09:57.130425088+00:00	37.7163
2022-09-28 08:10:00.128888576+00:00	37.7182
2022-09-28 08:10:03.127293184+00:00	37.7201
2022-09-28 08:10:06.120864256+00:00	37.724
2022-09-28 08:10:09.119371264+00:00	37.7278
2022-09-28 08:10:12.114828032+00:00	37.7297
2022-09-28 08:10:15.115449344+00:00	37.7297
2022-09-28 08:10:18.108421888+00:00	37.7316
2022-09-28 08:10:21.106873856+00:00	37.7297
2022-09-28 08:10:24.102095360+00:00	37.7316
2022-09-28 08:10:27.098779392+00:00	37.7297
2022-09-28 08:10:30.100922368+00:00	37.7288
2022-09-28 08:10:33.094450688+00:00	37.7268
2022-09-28 08:10:36.089361920+00:00	37.7268
2022-09-28 08:10:39.086002432+00:00	37.7268
2022-09-28 08:10:42.085599744+00:00	37.7268
2022-09-28 08:10:45.079628800+00:00	37.7268
2022-09-28 08:10:48.076384256+00:00	37.7268
2022-09-28 08:10:51.077105408+00:00	37.7268
2022-09-28 08:10:54.073075712+00:00	37.7288
2022-09-28 08:10:57.067398400+00:00	37.7268
2022-09-28 08:11:00.063683072+00:00	37.7249
2022-09-28 08:11:03.062103552+00:00	37.7249
2022-09-28 08:11:06.066554112+00:00	37.723
2022-09-28 08:11:09.054145024+00:00	37.7211
2022-09-28 08:11:12.050783488+00:00	37.7191
2022-09-28 08:11:15.049211392+00:00	37.7191
2022-09-28 08:11:18.047456512+00:00	37.7191
2022-09-28 08:11:21.042767872+00:00	37.723
2022-09-28 08:11:24.038091264+00:00	37.7249
2022-09-28 08:11:27.036595200+00:00	37.7288
2022-09-28 08:11:30.034979072+00:00	37.7307
2022-09-28 08:11:33.028505856+00:00	37.7384
2022-09-28 08:11:36.025316352+00:00	37.7461
2022-09-28 08:11:39.023652352+00:00	37.7537
2022-09-28 08:11:42.019074560+00:00	37.7653
2022-09-28 08:11:45.015970816+00:00	37.773
2022-09-28 08:11:48.012855296+00:00	37.7826
2022-09-28 08:11:51.009447936+00:00	37.7941
2022-09-28 08:11:54.007796992+00:00	37.8018
2022-09-28 08:11:57.004652544+00:00	37.8133
2022-09-28 08:11:59.999754496+00:00	37.823
2022-09-28 08:12:02.998125056+00:00	37.8326
2022-09-28 08:12:05.993481216+00:00	37.8422
2022-09-28 08:12:08.991841792+00:00	37.8499
2022-09-28 08:12:11.997846016+00:00	37.8576
2022-09-28 08:12:14.984186368+00:00	37.8652
2022-09-28 08:12:17.982369536+00:00	37.8729
2022-09-28 08:12:20.977739008+00:00	37.8825
2022-09-28 08:12:23.974386688+00:00	37.8902
2022-09-28 08:12:26.972835328+00:00	37.8998
2022-09-28 08:12:29.969586432+00:00	37.9095
2022-09-28 08:12:32.964346368+00:00	37.9191
2022-09-28 08:12:35.962979328+00:00	37.9287
2022-09-28 08:12:38.958422528+00:00	37.9383
2022-09-28 08:12:41.955255552+00:00	37.946
2022-09-28 08:12:44.957224448+00:00	37.9517
2022-09-28 08:12:47.944551680+00:00	37.9537
2022-09-28 08:12:50.947263744+00:00	37.9537
2022-09-28 08:12:53.941131008+00:00	37.9575
2022-09-28 08:12:56.953931008+00:00	37.9575
2022-09-28 08:12:59.935940864+00:00	37.9614
2022-09-28 08:13:02.932792320+00:00	37.9642
2022-09-28 08:13:05.929717760+00:00	37.9681
2022-09-28 08:13:08.928612608+00:00	37.9739
2022-09-28 08:13:11.925057792+00:00	37.9796
2022-09-28 08:13:14.919986688+00:00	37.9835
2022-09-28 08:13:17.918343680+00:00	37.9873
2022-09-28 08:13:20.922571776+00:00	37.9912
2022-09-28 08:13:23.912912384+00:00	37.9988
2022-09-28 08:13:26.916078080+00:00	38.0027
2022-09-28 08:13:29.904125696+00:00	38.0085
2022-09-28 08:13:32.900798208+00:00	38.0142
2022-09-28 08:13:35.897988864+00:00	38.0142
2022-09-28 08:13:38.895511296+00:00	38.0161
2022-09-28 08:13:41.892813568+00:00	38.0181
2022-09-28 08:13:44.888105984+00:00	38.0219
2022-09-28 08:13:47.884989440+00:00	38.0238
2022-09-28 08:13:50.881615616+00:00	38.0277
2022-09-28 08:13:53.886312704+00:00	38.0258
2022-09-28 08:13:56.875320832+00:00	38.0258
2022-09-28 08:13:59.881213184+00:00	38.0238
2022-09-28 08:14:02.868898048+00:00	38.0238
2022-09-28 08:14:05.863563520+00:00	38.02
2022-09-28 08:14:08.862522880+00:00	38.0142
2022-09-28 08:14:11.859538432+00:00	38.0104
2022-09-28 08:14:14.856161280+00:00	38.0046
2022-09-28 08:14:17.851381760+00:00	38.0008
2022-09-28 08:14:20.857622016+00:00	37.9988
2022-09-28 08:14:23.855584256+00:00	37.9969
2022-09-28 08:14:26.843772416+00:00	37.9969
2022-09-28 08:14:29.838834688+00:00	37.995
2022-09-28 08:14:32.840854528+00:00	37.9931
2022-09-28 08:14:35.835362816+00:00	37.9912
2022-09-28 08:14:39.163702016+00:00	37.9912
2022-09-28 08:14:42.160707072+00:00	37.9912
2022-09-28 08:14:45.157635584+00:00	37.9912
2022-09-28 08:14:48.157095424+00:00	37.9873
2022-09-28 08:14:51.150863616+00:00	37.9854
2022-09-28 08:14:54.149147392+00:00	37.9835
2022-09-28 08:14:57.144494336+00:00	37.9835
2022-09-28 08:15:00.151917056+00:00	37.9815
2022-09-28 08:15:03.138121984+00:00	37.9796
2022-09-28 08:15:06.135184640+00:00	37.9777
2022-09-28 08:15:09.134913792+00:00	37.9758
2022-09-28 08:15:12.134183168+00:00	37.9642
2022-09-28 08:15:15.126601728+00:00	37.9642
2022-09-28 08:15:18.132518144+00:00	37.9662
2022-09-28 08:15:21.116584960+00:00	37.9719
2022-09-28 08:15:24.118975488+00:00	37.9777
2022-09-28 08:15:27.114249728+00:00	37.9835
2022-09-28 08:15:30.112524544+00:00	37.9892
2022-09-28 08:15:33.106280448+00:00	37.995
2022-09-28 08:15:36.101299968+00:00	38.0008
2022-09-28 08:15:39.101212672+00:00	38.0065
2022-09-28 08:15:42.100104448+00:00	38.0104
2022-09-28 08:15:45.104226304+00:00	38.0104
2022-09-28 08:15:48.091839744+00:00	38.0161
2022-09-28 08:15:51.085389312+00:00	38.0258
2022-09-28 08:15:54.083805184+00:00	38.0334
2022-09-28 08:15:57.084650752+00:00	38.0354
2022-09-28 08:16:00.073839872+00:00	38.0431
2022-09-28 08:16:03.080104192+00:00	38.0507
2022-09-28 08:16:06.072683776+00:00	38.0584
2022-09-28 08:16:09.066386432+00:00	38.0738
2022-09-28 08:16:12.073489664+00:00	38.0815
2022-09-28 08:16:15.065353984+00:00	38.0911
2022-09-28 08:16:18.061129728+00:00	38.0969
2022-09-28 08:16:21.056643584+00:00	38.1027
2022-09-28 08:16:24.051915520+00:00	38.1046
2022-09-28 08:16:27.048739072+00:00	38.1103
2022-09-28 08:16:30.042318080+00:00	38.1123
2022-09-28 08:16:33.042309888+00:00	38.1142
2022-09-28 08:16:36.039109632+00:00	38.1123
2022-09-28 08:16:39.037505024+00:00	38.1103
2022-09-28 08:16:42.035572992+00:00	38.1103
2022-09-28 08:16:45.029703168+00:00	38.1084
2022-09-28 08:16:48.028004352+00:00	38.1065
2022-09-28 08:16:51.024767488+00:00	38.1055
2022-09-28 08:16:54.020038912+00:00	38.1017
2022-09-28 08:16:57.020662016+00:00	38.093
2022-09-28 08:17:00.013748992+00:00	38.0892
2022-09-28 08:17:03.018001664+00:00	38.0834
2022-09-28 08:17:06.008712960+00:00	38.0796
2022-09-28 08:17:09.002420992+00:00	38.0738
2022-09-28 08:17:12.009649664+00:00	38.0661
2022-09-28 08:17:14.997628160+00:00	38.0604
2022-09-28 08:17:17.995956480+00:00	38.0546
2022-09-28 08:17:20.989880832+00:00	38.0527
2022-09-28 08:17:23.988018432+00:00	38.0488
2022-09-28 08:17:26.986458112+00:00	38.045
2022-09-28 08:17:29.983333120+00:00	38.0411
2022-09-28 08:17:32.978556160+00:00	38.0373
2022-09-28 08:17:35.971918848+00:00	38.0334
2022-09-28 08:17:38.972233472+00:00	38.0296
2022-09-28 08:17:41.970454272+00:00	38.0258
2022-09-28 08:17:44.965815040+00:00	38.0315
2022-09-28 08:17:47.964142848+00:00	38.0277
2022-09-28 08:17:50.960864256+00:00	38.0238
2022-09-28 08:17:53.956175872+00:00	38.02
2022-09-28 08:17:56.956217600+00:00	38.0142
2022-09-28 08:17:59.949921792+00:00	38.0085
2022-09-28 08:18:02.944944384+00:00	38.0027
2022-09-28 08:18:05.945169152+00:00	37.9969
2022-09-28 08:18:08.940292352+00:00	37.9912
2022-09-28 08:18:11.937171712+00:00	37.9854
2022-09-28 08:18:14.933976064+00:00	37.9796
2022-09-28 08:18:17.930710784+00:00	37.9777
2022-09-28 08:18:20.927537408+00:00	37.97
2022-09-28 08:18:23.924557312+00:00	37.9585
2022-09-28 08:18:26.925985792+00:00	37.9469
2022-09-28 08:18:29.917934848+00:00	37.9373
2022-09-28 08:18:32.914578432+00:00	37.9258
2022-09-28 08:18:35.911453440+00:00	37.9162
2022-09-28 08:18:38.908551168+00:00	37.9066
2022-09-28 08:18:41.905106688+00:00	37.8931
2022-09-28 08:18:44.905321728+00:00	37.8874
2022-09-28 08:18:47.898936832+00:00	37.8797
2022-09-28 08:18:50.895594240+00:00	37.8739
2022-09-28 08:18:53.892324608+00:00	37.8681
2022-09-28 08:18:56.889151744+00:00	37.8662
2022-09-28 08:18:59.885963264+00:00	37.8585
2022-09-28 08:19:02.884404480+00:00	37.8566
2022-09-28 08:19:05.879517696+00:00	37.8547
2022-09-28 08:19:08.876361472+00:00	37.8547
2022-09-28 08:19:11.873312256+00:00	37.8566
2022-09-28 08:19:14.869964288+00:00	37.8585
2022-09-28 08:19:17.867044352+00:00	37.8604
2022-09-28 08:19:20.862044160+00:00	37.8624
2022-09-28 08:19:23.863557888+00:00	37.8633
2022-09-28 08:19:26.858739968+00:00	37.8633
2022-09-28 08:19:29.857164032+00:00	37.8681
2022-09-28 08:19:32.850792960+00:00	37.8681
2022-09-28 08:19:35.847701504+00:00	37.8681
2022-09-28 08:19:38.847987200+00:00	37.8662
2022-09-28 08:19:41.843116288+00:00	37.8681
2022-09-28 08:19:44.845581056+00:00	37.87
2022-09-28 08:19:47.835182080+00:00	37.8681
2022-09-28 08:19:50.834589440+00:00	37.8662
2022-09-28 08:19:53.840092416+00:00	37.8643
2022-09-28 08:19:57.161881344+00:00	37.8585
2022-09-28 08:20:00.160294144+00:00	37.8527
2022-09-28 08:20:03.151280384+00:00	37.847
2022-09-28 08:20:06.154265088+00:00	37.8412
2022-09-28 08:20:09.145932800+00:00	37.8374
2022-09-28 08:20:12.144192768+00:00	37.8297
2022-09-28 08:20:15.142175232+00:00	37.8162
2022-09-28 08:20:18.134313728+00:00	37.8066
2022-09-28 08:20:21.132726272+00:00	37.7932
2022-09-28 08:20:24.129541376+00:00	37.7778
2022-09-28 08:20:27.124734464+00:00	37.7624
2022-09-28 08:20:30.123311104+00:00	37.7489
2022-09-28 08:20:33.125816064+00:00	37.7355
2022-09-28 08:20:36.126138624+00:00	37.722
2022-09-28 08:20:39.116840960+00:00	37.7067
2022-09-28 08:20:42.110505216+00:00	37.6913
2022-09-28 08:20:45.108873472+00:00	37.6759
2022-09-28 08:20:48.105821440+00:00	37.6605
2022-09-28 08:20:51.100748032+00:00	37.6451
2022-09-28 08:20:54.097680896+00:00	37.6317
2022-09-28 08:20:57.094442240+00:00	37.6182
2022-09-28 08:21:00.099852032+00:00	37.6048
2022-09-28 08:21:03.089673728+00:00	37.5894
2022-09-28 08:21:06.086467584+00:00	37.574
2022-09-28 08:21:09.081667072+00:00	37.5567
2022-09-28 08:21:12.080163328+00:00	37.5413
2022-09-28 08:21:15.086287616+00:00	37.524
2022-09-28 08:21:18.073852160+00:00	37.5087
2022-09-28 08:21:21.067379712+00:00	37.4933
2022-09-28 08:21:24.067312384+00:00	37.476
2022-09-28 08:21:27.063998464+00:00	37.4587
2022-09-28 08:21:30.059405568+00:00	37.4414
2022-09-28 08:21:33.054641408+00:00	37.4279
2022-09-28 08:21:36.054770432+00:00	37.4125
2022-09-28 08:21:39.051362560+00:00	37.3972
2022-09-28 08:21:42.049695488+00:00	37.3818
2022-09-28 08:21:45.041688320+00:00	37.3645
2022-09-28 08:21:48.040097792+00:00	37.3453
2022-09-28 08:21:51.036906496+00:00	37.326
2022-09-28 08:21:54.035534336+00:00	37.3068
2022-09-28 08:21:57.032158464+00:00	37.2876
2022-09-28 08:22:00.034132224+00:00	37.2664
2022-09-28 08:22:03.024395776+00:00	37.2472
2022-09-28 08:22:06.022717696+00:00	37.228
2022-09-28 08:22:09.029588224+00:00	37.2107
2022-09-28 08:22:12.024111616+00:00	37.1934
2022-09-28 08:22:15.011458816+00:00	37.1742
2022-09-28 08:22:18.009776896+00:00	37.1588
2022-09-28 08:22:21.006681856+00:00	37.1434
2022-09-28 08:22:24.000564224+00:00	37.128
2022-09-28 08:22:26.998876672+00:00	37.1126
2022-09-28 08:22:29.995505664+00:00	37.0992
2022-09-28 08:22:32.992329984+00:00	37.0857
2022-09-28 08:22:35.989395456+00:00	37.0723
2022-09-28 08:22:38.985917696+00:00	37.0588
2022-09-28 08:22:41.984340992+00:00	37.0434
2022-09-28 08:22:44.981944832+00:00	37.0319
2022-09-28 08:22:47.977945088+00:00	37.0261
2022-09-28 08:22:50.973403136+00:00	37.0165
2022-09-28 08:22:53.970261504+00:00	37.0108
2022-09-28 08:22:56.965267200+00:00	37.0069
2022-09-28 08:22:59.963675136+00:00	37.0031
2022-09-28 08:23:02.960716544+00:00	36.9973
2022-09-28 08:23:05.960081152+00:00	36.9935
2022-09-28 08:23:08.953997056+00:00	36.9877
2022-09-28 08:23:11.950734336+00:00	36.9819
2022-09-28 08:23:14.947656448+00:00	36.9771
2022-09-28 08:23:17.944445184+00:00	36.9714
2022-09-28 08:23:20.948654848+00:00	36.9656
2022-09-28 08:23:23.938063360+00:00	36.9579
2022-09-28 08:23:26.942268928+00:00	36.9502
2022-09-28 08:23:29.931792384+00:00	36.9425
2022-09-28 08:23:32.928602880+00:00	36.931
2022-09-28 08:23:35.925373440+00:00	36.9214
2022-09-28 08:23:38.922222336+00:00	36.9118
2022-09-28 08:23:41.920135168+00:00	36.906
2022-09-28 08:23:44.917520128+00:00	36.8945
2022-09-28 08:23:47.912778752+00:00	36.8849
2022-09-28 08:23:50.913297920+00:00	36.8772
2022-09-28 08:23:53.906415104+00:00	36.8695
2022-09-28 08:23:56.903309568+00:00	36.8637
2022-09-28 08:23:59.899731456+00:00	36.8599
2022-09-28 08:24:02.896547840+00:00	36.8541
2022-09-28 08:24:05.893417216+00:00	36.8483
2022-09-28 08:24:08.890385408+00:00	36.8426
2022-09-28 08:24:11.887195648+00:00	36.8368
2022-09-28 08:24:14.893025280+00:00	36.831
2022-09-28 08:24:17.884340224+00:00	36.8253
2022-09-28 08:24:20.880166656+00:00	36.8214
2022-09-28 08:24:23.874355712+00:00	36.8176
2022-09-28 08:24:26.872834560+00:00	36.8137
2022-09-28 08:24:29.874132480+00:00	36.8099
2022-09-28 08:24:32.865297152+00:00	36.808
2022-09-28 08:24:35.863338496+00:00	36.8041
2022-09-28 08:24:38.858349568+00:00	36.8003
2022-09-28 08:24:41.855173120+00:00	36.7964
2022-09-28 08:24:44.851938816+00:00	36.7926
2022-09-28 08:24:47.848818176+00:00	36.7887
2022-09-28 08:24:50.845539840+00:00	36.7849
2022-09-28 08:24:53.844440576+00:00	36.783
2022-09-28 08:24:56.843989248+00:00	36.7791
2022-09-28 08:24:59.837436928+00:00	36.7734
2022-09-28 08:25:03.165839104+00:00	36.7676
2022-09-28 08:25:06.160922880+00:00	36.7618
2022-09-28 08:25:09.163008256+00:00	36.7561
2022-09-28 08:25:12.165666048+00:00	36.7503
2022-09-28 08:25:15.151259392+00:00	36.7445
2022-09-28 08:25:18.148502528+00:00	36.7349
2022-09-28 08:25:21.146660608+00:00	36.7253
2022-09-28 08:25:24.141671424+00:00	36.7138
2022-09-28 08:25:27.143820288+00:00	36.7022
2022-09-28 08:25:30.138439936+00:00	36.6907
2022-09-28 08:25:33.133787392+00:00	36.6792
2022-09-28 08:25:36.130499072+00:00	36.6696
2022-09-28 08:25:39.128951808+00:00	36.658
2022-09-28 08:25:42.124351232+00:00	36.6484
2022-09-28 08:25:45.121024+00:00	36.6407
2022-09-28 08:25:48.120140544+00:00	36.6321
2022-09-28 08:25:51.114831104+00:00	36.6225
2022-09-28 08:25:54.111454464+00:00	36.6148
2022-09-28 08:25:57.110162432+00:00	36.6109
2022-09-28 08:26:00.105633536+00:00	36.6052
2022-09-28 08:26:03.097048320+00:00	36.6013
2022-09-28 08:26:06.100131840+00:00	36.6013
2022-09-28 08:26:09.099122176+00:00	36.6013
2022-09-28 08:26:12.090614016+00:00	36.6013
2022-09-28 08:26:15.098076160+00:00	36.5975
2022-09-28 08:26:18.087919360+00:00	36.5975
2022-09-28 08:26:21.082769408+00:00	36.6013
2022-09-28 08:26:24.086297344+00:00	36.6013
2022-09-28 08:26:27.078637824+00:00	36.5975
2022-09-28 08:26:30.074775808+00:00	36.5936
2022-09-28 08:26:33.075534848+00:00	36.5879
2022-09-28 08:26:36.068374272+00:00	36.5802
2022-09-28 08:26:39.062038016+00:00	36.5705
2022-09-28 08:26:42.064559872+00:00	36.5609
2022-09-28 08:26:45.057885952+00:00	36.5513
2022-09-28 08:26:48.057140992+00:00	36.5417
2022-09-28 08:26:51.050738688+00:00	36.5321
2022-09-28 08:26:54.049123584+00:00	36.5225
2022-09-28 08:26:57.045978880+00:00	36.5129
2022-09-28 08:27:00.042868736+00:00	36.5033
2022-09-28 08:27:03.038273024+00:00	36.4937
2022-09-28 08:27:06.035000576+00:00	36.484
2022-09-28 08:27:09.035587584+00:00	36.4764
2022-09-28 08:27:12.030423040+00:00	36.4687
2022-09-28 08:27:15.025448704+00:00	36.461
2022-09-28 08:27:18.022274560+00:00	36.4533
2022-09-28 08:27:21.019213312+00:00	36.4456
2022-09-28 08:27:24.017233920+00:00	36.4341
2022-09-28 08:27:27.015552256+00:00	36.4225
2022-09-28 08:27:30.010792448+00:00	36.4129
2022-09-28 08:27:33.006278400+00:00	36.4052
2022-09-28 08:27:36.004560896+00:00	36.3995
2022-09-28 08:27:39.002988800+00:00	36.3918
2022-09-28 08:27:41.995103488+00:00	36.3841
2022-09-28 08:27:45.004308224+00:00	36.3764
2022-09-28 08:27:47.992093696+00:00	36.3668
2022-09-28 08:27:50.988828928+00:00	36.361
2022-09-28 08:27:53.983740160+00:00	36.3533
2022-09-28 08:27:56.983654400+00:00	36.3495
2022-09-28 08:27:59.978942208+00:00	36.3437
2022-09-28 08:28:02.974281728+00:00	36.3379
2022-09-28 08:28:05.970916864+00:00	36.3322
2022-09-28 08:28:08.967997184+00:00	36.3264
2022-09-28 08:28:11.964677120+00:00	36.3226
2022-09-28 08:28:14.961270016+00:00	36.3187
2022-09-28 08:28:17.958150656+00:00	36.3149
2022-09-28 08:28:20.958317568+00:00	36.311
2022-09-28 08:28:23.947764224+00:00	36.3091
2022-09-28 08:28:26.948733696+00:00	36.3053
2022-09-28 08:28:29.948667392+00:00	36.2976
2022-09-28 08:28:32.942354432+00:00	36.2937
2022-09-28 08:28:35.939273472+00:00	36.288
2022-09-28 08:28:38.936003072+00:00	36.2822
2022-09-28 08:28:41.939472896+00:00	36.2764
2022-09-28 08:28:44.928737536+00:00	36.2707
2022-09-28 08:28:47.926589184+00:00	36.2649
2022-09-28 08:28:50.923173376+00:00	36.2591
2022-09-28 08:28:53.921543936+00:00	36.2495
2022-09-28 08:28:56.916832512+00:00	36.2399
2022-09-28 08:28:59.913683456+00:00	36.2341
2022-09-28 08:29:02.915900928+00:00	36.2284
2022-09-28 08:29:05.907083520+00:00	36.2226
2022-09-28 08:29:08.900441600+00:00	36.2207
2022-09-28 08:29:11.900782080+00:00	36.2188
2022-09-28 08:29:14.900569344+00:00	36.2168
2022-09-28 08:29:17.896128+00:00	36.2149
2022-09-28 08:29:20.891850496+00:00	36.213
2022-09-28 08:29:23.889904896+00:00	36.2111
2022-09-28 08:29:26.885100800+00:00	36.2092
2022-09-28 08:29:29.884643584+00:00	36.2072
2022-09-28 08:29:32.878550272+00:00	36.2034
2022-09-28 08:29:35.879090432+00:00	36.1995
2022-09-28 08:29:38.874178048+00:00	36.1938
2022-09-28 08:29:41.868604928+00:00	36.1861
2022-09-28 08:29:44.874490624+00:00	36.1803
2022-09-28 08:29:47.870390528+00:00	36.1745
2022-09-28 08:29:50.859465472+00:00	36.1688
2022-09-28 08:29:53.865132544+00:00	36.1649
2022-09-28 08:29:56.853051904+00:00	36.163
2022-09-28 08:29:59.849763584+00:00	36.1592
2022-09-28 08:30:02.847113728+00:00	36.1553
2022-09-28 08:30:05.846575360+00:00	36.1515
2022-09-28 08:30:08.842206208+00:00	36.1457
2022-09-28 08:30:11.839753216+00:00	36.1419
2022-09-28 08:30:14.833926400+00:00	36.1361
2022-09-28 08:30:17.830818304+00:00	36.1323
2022-09-28 08:30:21.169178368+00:00	36.1303
2022-09-28 08:30:24.159725312+00:00	36.1284
2022-09-28 08:30:27.152549632+00:00	36.1284
2022-09-28 08:30:30.159715072+00:00	36.1265
2022-09-28 08:30:33.147397376+00:00	36.1265
2022-09-28 08:30:36.146002688+00:00	36.1265
2022-09-28 08:30:39.143089664+00:00	36.1265
2022-09-28 08:30:42.136550400+00:00	36.1255
2022-09-28 08:30:45.134859008+00:00	36.1217
2022-09-28 08:30:48.131641600+00:00	36.1178
2022-09-28 08:30:51.128486656+00:00	36.114
2022-09-28 08:30:54.123837952+00:00	36.1101
2022-09-28 08:30:57.122173696+00:00	36.1063
2022-09-28 08:31:00.127253504+00:00	36.1044
2022-09-28 08:31:03.117195776+00:00	36.1044
2022-09-28 08:31:06.114183424+00:00	36.1005
2022-09-28 08:31:09.109288192+00:00	36.0967
2022-09-28 08:31:12.106186752+00:00	36.089
2022-09-28 08:31:15.115925760+00:00	36.0813
2022-09-28 08:31:18.099842304+00:00	36.0736
2022-09-28 08:31:21.096509952+00:00	36.0659
2022-09-28 08:31:24.097189376+00:00	36.0582
2022-09-28 08:31:27.103056128+00:00	36.0506
2022-09-28 08:31:30.085390336+00:00	36.0429
2022-09-28 08:31:33.085591808+00:00	36.0333
2022-09-28 08:31:36.091619584+00:00	36.0236
2022-09-28 08:31:39.079011328+00:00	36.016
2022-09-28 08:31:42.074415104+00:00	36.0121
2022-09-28 08:31:45.071142400+00:00	36.0044
2022-09-28 08:31:48.068132864+00:00	35.9948
2022-09-28 08:31:51.064725248+00:00	35.9852
2022-09-28 08:31:54.062963456+00:00	35.9756
2022-09-28 08:31:57.060067840+00:00	35.966
2022-09-28 08:32:00.055205632+00:00	35.9564
2022-09-28 08:32:03.053431552+00:00	35.9468
2022-09-28 08:32:06.050358272+00:00	35.9391
2022-09-28 08:32:09.056887552+00:00	35.9295
2022-09-28 08:32:12.045338624+00:00	35.9227
2022-09-28 08:32:15.042958592+00:00	35.917
2022-09-28 08:32:18.037643520+00:00	35.9093
2022-09-28 08:32:21.032862976+00:00	35.9016
2022-09-28 08:32:24.031132416+00:00	35.892
2022-09-28 08:32:27.029548032+00:00	35.8804
2022-09-28 08:32:30.023289088+00:00	35.8689
2022-09-28 08:32:33.020011776+00:00	35.8593
2022-09-28 08:32:36.018414592+00:00	35.8497
2022-09-28 08:32:39.013569536+00:00	35.8401
2022-09-28 08:32:42.010219008+00:00	35.8304
2022-09-28 08:32:45.006026496+00:00	35.8208
2022-09-28 08:32:48.007396352+00:00	35.8131
2022-09-28 08:32:51.000621568+00:00	35.8055
2022-09-28 08:32:53.997605120+00:00	35.7978
2022-09-28 08:32:56.995985408+00:00	35.7882
2022-09-28 08:32:59.992992256+00:00	35.7824
2022-09-28 08:33:02.991480576+00:00	35.7747
2022-09-28 08:33:05.986471168+00:00	35.7651
2022-09-28 08:33:08.981847296+00:00	35.7555
2022-09-28 08:33:11.978531584+00:00	35.7459
2022-09-28 08:33:14.975461888+00:00	35.7372
2022-09-28 08:33:17.972112896+00:00	35.7295
2022-09-28 08:33:20.967322880+00:00	35.7218
2022-09-28 08:33:23.967301888+00:00	35.7141
2022-09-28 08:33:26.966514176+00:00	35.7065
2022-09-28 08:33:29.968614912+00:00	35.7007
2022-09-28 08:33:32.956140544+00:00	35.693
2022-09-28 08:33:35.952967168+00:00	35.6853
2022-09-28 08:33:38.951271936+00:00	35.6815
2022-09-28 08:33:41.946574080+00:00	35.6776
2022-09-28 08:33:44.951424+00:00	35.6776
2022-09-28 08:33:47.940527104+00:00	35.6738
2022-09-28 08:33:50.940449024+00:00	35.6719
2022-09-28 08:33:53.933867776+00:00	35.6699
2022-09-28 08:33:56.930364928+00:00	35.668
2022-09-28 08:33:59.927737088+00:00	35.6622
2022-09-28 08:34:02.924247552+00:00	35.6574
2022-09-28 08:34:05.921245696+00:00	35.6536
2022-09-28 08:34:08.926698240+00:00	35.6536
2022-09-28 08:34:11.913943552+00:00	35.6498
2022-09-28 08:34:14.913046784+00:00	35.6421
2022-09-28 08:34:17.911247616+00:00	35.6382
2022-09-28 08:34:20.909581312+00:00	35.6382
2022-09-28 08:34:23.904023808+00:00	35.6382
2022-09-28 08:34:26.898687744+00:00	35.6363
2022-09-28 08:34:29.897389824+00:00	35.6344
2022-09-28 08:34:32.892668928+00:00	35.6324
2022-09-28 08:34:35.898045952+00:00	35.6324
2022-09-28 08:34:38.887600128+00:00	35.6324
2022-09-28 08:34:41.881161984+00:00	35.6344
2022-09-28 08:34:44.880709888+00:00	35.6353
2022-09-28 08:34:47.880234496+00:00	35.6353
2022-09-28 08:34:50.873171200+00:00	35.6334
2022-09-28 08:34:53.875660800+00:00	35.6315
2022-09-28 08:34:56.866778880+00:00	35.6296
2022-09-28 08:34:59.863770880+00:00	35.6276
2022-09-28 08:35:02.860322048+00:00	35.6257
2022-09-28 08:35:05.853102080+00:00	35.6257
2022-09-28 08:35:08.854670336+00:00	35.6257
2022-09-28 08:35:11.852387072+00:00	35.6257
2022-09-28 08:35:14.847908608+00:00	35.6238
2022-09-28 08:35:17.847502336+00:00	35.6219
2022-09-28 08:35:20.839937024+00:00	35.6219
2022-09-28 08:35:23.838423296+00:00	35.62
2022-09-28 08:35:26.835156224+00:00	35.618
2022-09-28 08:35:30.165180672+00:00	35.618
2022-09-28 08:35:33.165241856+00:00	35.6123
2022-09-28 08:35:36.158305024+00:00	35.6103
2022-09-28 08:35:39.159325952+00:00	35.6123
2022-09-28 08:35:42.154933760+00:00	35.6142
2022-09-28 08:35:45.148818432+00:00	35.6161
2022-09-28 08:35:48.145610752+00:00	35.6161
2022-09-28 08:35:51.142448128+00:00	35.6161
2022-09-28 08:35:54.137596928+00:00	35.6161
2022-09-28 08:35:57.135960320+00:00	35.6161
2022-09-28 08:36:00.134596608+00:00	35.6142
2022-09-28 08:36:03.131275008+00:00	35.6103
2022-09-28 08:36:06.122994944+00:00	35.6065
2022-09-28 08:36:09.130596096+00:00	35.6027
2022-09-28 08:36:12.119973888+00:00	35.5988
2022-09-28 08:36:15.116886016+00:00	35.595
2022-09-28 08:36:18.115602944+00:00	35.5892
2022-09-28 08:36:21.113595392+00:00	35.5873
2022-09-28 08:36:24.106165760+00:00	35.5834
2022-09-28 08:36:27.102562304+00:00	35.5796
2022-09-28 08:36:30.100855808+00:00	35.5757
2022-09-28 08:36:33.097181440+00:00	35.5757
2022-09-28 08:36:36.094627584+00:00	35.5767
2022-09-28 08:36:39.092765696+00:00	35.5786
2022-09-28 08:36:42.088072192+00:00	35.5757
2022-09-28 08:36:45.084904192+00:00	35.5757
2022-09-28 08:36:48.080000768+00:00	35.5757
2022-09-28 08:36:51.078476800+00:00	35.5757
2022-09-28 08:36:54.081050880+00:00	35.5738
2022-09-28 08:36:57.075120896+00:00	35.5719
2022-09-28 08:37:00.070565632+00:00	35.57
2022-09-28 08:37:03.064330496+00:00	35.57
2022-09-28 08:37:06.064201472+00:00	35.57
2022-09-28 08:37:09.062392320+00:00	35.5681
2022-09-28 08:37:12.056166656+00:00	35.5652
2022-09-28 08:37:15.056477184+00:00	35.5632
2022-09-28 08:37:18.058736384+00:00	35.5613
2022-09-28 08:37:21.046728960+00:00	35.5594
2022-09-28 08:37:24.046523904+00:00	35.5594
2022-09-28 08:37:27.040138496+00:00	35.5575
2022-09-28 08:37:30.037035776+00:00	35.5575
2022-09-28 08:37:33.033942016+00:00	35.5584
2022-09-28 08:37:36.032318208+00:00	35.5584
2022-09-28 08:37:39.028860928+00:00	35.5565
2022-09-28 08:37:42.024465664+00:00	35.5546
2022-09-28 08:37:45.021071872+00:00	35.5527
2022-09-28 08:37:48.018756608+00:00	35.5527
2022-09-28 08:37:51.014773248+00:00	35.5527
2022-09-28 08:37:54.013037568+00:00	35.5507
2022-09-28 08:37:57.009749248+00:00	35.5488
2022-09-28 08:38:00.005109504+00:00	35.545
2022-09-28 08:38:03.005444352+00:00	35.5411
2022-09-28 08:38:05.998879744+00:00	35.5392
2022-09-28 08:38:08.995515648+00:00	35.5373
2022-09-28 08:38:11.992326912+00:00	35.5315
2022-09-28 08:38:14.993089280+00:00	35.5277
2022-09-28 08:38:17.990151936+00:00	35.5238
2022-09-28 08:38:20.984449536+00:00	35.52
2022-09-28 08:38:23.978186496+00:00	35.5181
2022-09-28 08:38:26.980222976+00:00	35.5161
2022-09-28 08:38:29.975064064+00:00	35.5161
2022-09-28 08:38:32.971810048+00:00	35.5181
2022-09-28 08:38:35.966858752+00:00	35.5181
2022-09-28 08:38:38.963573760+00:00	35.5181
2022-09-28 08:38:41.960360192+00:00	35.5161
2022-09-28 08:38:44.963632384+00:00	35.5123
2022-09-28 08:38:47.954164480+00:00	35.5085
2022-09-28 08:38:50.952448768+00:00	35.5085
2022-09-28 08:38:53.947704576+00:00	35.5085
2022-09-28 08:38:56.947262208+00:00	35.5085
2022-09-28 08:38:59.945501440+00:00	35.5085
2022-09-28 08:39:02.951898624+00:00	35.5085
2022-09-28 08:39:05.934957312+00:00	35.5104
2022-09-28 08:39:08.931691520+00:00	35.5104
2022-09-28 08:39:11.930872832+00:00	35.5085
2022-09-28 08:39:14.925454336+00:00	35.5094
2022-09-28 08:39:17.922304512+00:00	35.5094
2022-09-28 08:39:20.919009792+00:00	35.5056
2022-09-28 08:39:23.915980800+00:00	35.5017
2022-09-28 08:39:26.916586240+00:00	35.4979
2022-09-28 08:39:29.909462016+00:00	35.496
2022-09-28 08:39:32.915293952+00:00	35.4979
2022-09-28 08:39:35.905996288+00:00	35.494
2022-09-28 08:39:38.899791360+00:00	35.4921
2022-09-28 08:39:41.896899584+00:00	35.4921
2022-09-28 08:39:44.894196992+00:00	35.4892
2022-09-28 08:39:47.890146560+00:00	35.4854
2022-09-28 08:39:50.887138304+00:00	35.4835
2022-09-28 08:39:53.886103552+00:00	35.4835
2022-09-28 08:39:56.880598272+00:00	35.4835
2022-09-28 08:39:59.880458496+00:00	35.4815
2022-09-28 08:40:02.874298624+00:00	35.4815
2022-09-28 08:40:05.872855040+00:00	35.4806
2022-09-28 08:40:08.868123136+00:00	35.4825
2022-09-28 08:40:11.863482624+00:00	35.4825
2022-09-28 08:40:14.878956288+00:00	35.4671
2022-09-28 08:40:17.859927296+00:00	35.4825
2022-09-28 08:40:20.855341056+00:00	35.4998
2022-09-28 08:40:23.852018176+00:00	35.5171
2022-09-28 08:40:26.847665664+00:00	35.5344
2022-09-28 08:40:29.845611008+00:00	35.5575
2022-09-28 08:40:32.842551040+00:00	35.5825
2022-09-28 08:40:35.839415552+00:00	35.6132
2022-09-28 08:40:38.835354112+00:00	35.644
2022-09-28 08:40:41.841790208+00:00	35.6728
2022-09-28 08:40:45.160909824+00:00	35.7017
2022-09-28 08:40:48.159350528+00:00	35.7305
2022-09-28 08:40:51.165345280+00:00	35.7612
2022-09-28 08:40:54.154812928+00:00	35.7939
2022-09-28 08:40:57.148830976+00:00	35.8266
2022-09-28 08:41:00.148415488+00:00	35.8574
2022-09-28 08:41:03.152525312+00:00	35.8881
2022-09-28 08:41:06.142112768+00:00	35.9189
2022-09-28 08:41:09.137178880+00:00	35.9516
2022-09-28 08:41:12.134191104+00:00	35.9842
2022-09-28 08:41:15.132513024+00:00	36.0246
2022-09-28 08:41:18.130439424+00:00	36.065
2022-09-28 08:41:21.125798912+00:00	36.0957
2022-09-28 08:41:24.121053952+00:00	36.1265
2022-09-28 08:41:27.116595200+00:00	36.1572
2022-09-28 08:41:30.116302848+00:00	36.188
2022-09-28 08:41:33.112119040+00:00	36.2207
2022-09-28 08:41:36.115888384+00:00	36.2534
2022-09-28 08:41:39.105440+00:00	36.2841
2022-09-28 08:41:42.102028544+00:00	36.3168
2022-09-28 08:41:45.102802432+00:00	36.3552
2022-09-28 08:41:48.097260288+00:00	36.3918
2022-09-28 08:41:51.095808512+00:00	36.4302
2022-09-28 08:41:54.092492032+00:00	36.4706
2022-09-28 08:41:57.087816192+00:00	36.511
2022-09-28 08:42:00.081155328+00:00	36.5513
2022-09-28 08:42:03.090745600+00:00	36.5898
2022-09-28 08:42:06.076345088+00:00	36.6301
2022-09-28 08:42:09.073504+00:00	36.6705
2022-09-28 08:42:12.071446784+00:00	36.7109
2022-09-28 08:42:15.068569600+00:00	36.7512
2022-09-28 08:42:18.063651072+00:00	36.7955
2022-09-28 08:42:21.061984256+00:00	36.8397
2022-09-28 08:42:24.063185664+00:00	36.882
2022-09-28 08:42:27.059064832+00:00	36.9223
2022-09-28 08:42:30.050924288+00:00	36.9627
2022-09-28 08:42:33.047588352+00:00	37.0088
2022-09-28 08:42:36.044473344+00:00	37.0511
[truncated: 11,957 more rows]

## Sheet: Figure 3D - Travel speed
timestamp	Travel speed [cm/min]
2022-09-28 07:01:00+00:00	16.5641
2022-09-28 07:02:00+00:00	4.23467
2022-09-28 07:03:00+00:00	11.7088
2022-09-28 07:04:00+00:00	12.1501
2022-09-28 07:05:00+00:00	24.3355
2022-09-28 07:06:00+00:00	21.6401
2022-09-28 07:07:00+00:00	11.3207
2022-09-28 07:08:00+00:00	13.5069
2022-09-28 07:09:00+00:00	7.58301
2022-09-28 07:10:00+00:00	5.94686
2022-09-28 07:11:00+00:00	61.0095
2022-09-28 07:12:00+00:00	2.31466
2022-09-28 07:13:00+00:00	1.89585
2022-09-28 07:14:00+00:00	20.7862
2022-09-28 07:15:00+00:00	3.03954
2022-09-28 07:16:00+00:00	3.1354
2022-09-28 07:17:00+00:00	4.10293
2022-09-28 07:18:00+00:00	3.95596
2022-09-28 07:19:00+00:00	3.97136
2022-09-28 07:20:00+00:00	4.40411
2022-09-28 07:21:00+00:00	3.85277
2022-09-28 07:22:00+00:00	3.94101
2022-09-28 07:23:00+00:00	4.4023
2022-09-28 07:24:00+00:00	11.1427
2022-09-28 07:25:00+00:00	15.8335
2022-09-28 07:26:00+00:00	12.4749
2022-09-28 07:27:00+00:00	10.2948
2022-09-28 07:28:00+00:00	9.85172
2022-09-28 07:29:00+00:00	5.48371
2022-09-28 07:30:00+00:00	5.69664
2022-09-28 07:31:00+00:00	6.88199
2022-09-28 07:32:00+00:00	8.03592
2022-09-28 07:33:00+00:00	3.21807
2022-09-28 07:34:00+00:00	4.84115
2022-09-28 07:35:00+00:00	7.873
2022-09-28 07:36:00+00:00	8.1513
2022-09-28 07:37:00+00:00	6.52291
2022-09-28 07:38:00+00:00	6.54927
2022-09-28 07:39:00+00:00	8.78438
2022-09-28 07:40:00+00:00	6.98246
2022-09-28 07:41:00+00:00	4.89391
2022-09-28 07:42:00+00:00	11.8466
2022-09-28 07:43:00+00:00	8.96042
2022-09-28 07:44:00+00:00	10.0363
2022-09-28 07:45:00+00:00	8.87194
2022-09-28 07:46:00+00:00	9.44542
2022-09-28 07:47:00+00:00	10.7943
2022-09-28 07:48:00+00:00	6.77966
2022-09-28 07:49:00+00:00	18.2978
2022-09-28 07:50:00+00:00	10.0116
2022-09-28 07:51:00+00:00	7.28958
2022-09-28 07:52:00+00:00	7.19308
2022-09-28 07:53:00+00:00	10.4987
2022-09-28 07:54:00+00:00	9.50896
2022-09-28 07:55:00+00:00	2.05121
2022-09-28 07:56:00+00:00	7.25178
2022-09-28 07:57:00+00:00	11.0493
2022-09-28 07:58:00+00:00	9.2326
2022-09-28 07:59:00+00:00	4.85947
2022-09-28 08:00:00+00:00	8.44437
2022-09-28 08:01:00+00:00	11.9446
2022-09-28 08:02:00+00:00	9.62622
2022-09-28 08:03:00+00:00	5.8608
2022-09-28 08:04:00+00:00	7.77489
2022-09-28 08:05:00+00:00	8.02874
2022-09-28 08:06:00+00:00	3.70648
2022-09-28 08:07:00+00:00	8.07926
2022-09-28 08:08:00+00:00	9.67157
2022-09-28 08:09:00+00:00	8.69633
2022-09-28 08:10:00+00:00	6.95837
2022-09-28 08:11:00+00:00	7.32149
2022-09-28 08:12:00+00:00	9.52069
2022-09-28 08:13:00+00:00	8.43093
2022-09-28 08:14:00+00:00	14.6322
2022-09-28 08:15:00+00:00	17.9507
2022-09-28 08:16:00+00:00	9.65299
2022-09-28 08:17:00+00:00	6.96164
2022-09-28 08:18:00+00:00	11.9661
2022-09-28 08:19:00+00:00	1.3309
2022-09-28 08:20:00+00:00	9.96257
2022-09-28 08:21:00+00:00	6.23593
2022-09-28 08:22:00+00:00	10.0964
2022-09-28 08:23:00+00:00	5.56924
2022-09-28 08:24:00+00:00	5.57891
2022-09-28 08:25:00+00:00	6.91814
2022-09-28 08:26:00+00:00	1.84676
2022-09-28 08:27:00+00:00	3.2459
2022-09-28 08:28:00+00:00	1.62631
2022-09-28 08:29:00+00:00	4.07672
2022-09-28 08:30:00+00:00	5.25517
2022-09-28 08:31:00+00:00	0.374943
2022-09-28 08:32:00+00:00	3.63485
2022-09-28 08:33:00+00:00	8.1675
2022-09-28 08:34:00+00:00	8.61372
2022-09-28 08:35:00+00:00	5.71985
2022-09-28 08:36:00+00:00	3.27261
2022-09-28 08:37:00+00:00	5.14975
2022-09-28 08:38:00+00:00	6.52979
2022-09-28 08:39:00+00:00	9.12406
2022-09-28 08:40:00+00:00	4.46436
2022-09-28 08:41:00+00:00	10.9823
2022-09-28 08:42:00+00:00	51.2968
2022-09-28 08:43:00+00:00	12.766
2022-09-28 08:44:00+00:00	7.87593
2022-09-28 08:45:00+00:00	11.1687
2022-09-28 08:46:00+00:00	11.4833
2022-09-28 08:47:00+00:00	7.96562
2022-09-28 08:48:00+00:00	6.5917
2022-09-28 08:49:00+00:00	7.07183
2022-09-28 08:50:00+00:00	9.1776
2022-09-28 08:51:00+00:00	9.4475
2022-09-28 08:52:00+00:00	3.47995
2022-09-28 08:53:00+00:00	9.7965
2022-09-28 08:54:00+00:00	14.9191
2022-09-28 08:55:00+00:00	8.98122
2022-09-28 08:56:00+00:00	14.9826
2022-09-28 08:57:00+00:00	26.7382
2022-09-28 08:58:00+00:00	23.4283
2022-09-28 08:59:00+00:00	24.3546
2022-09-28 09:00:00+00:00	30.2718
2022-09-28 09:01:00+00:00	45.1351
2022-09-28 09:02:00+00:00	6.10672
2022-09-28 09:03:00+00:00	6.19058
2022-09-28 09:04:00+00:00	5.48316
2022-09-28 09:05:00+00:00	13.304
2022-09-28 09:06:00+00:00	30.8329
2022-09-28 09:07:00+00:00	53.7406
2022-09-28 09:08:00+00:00	22.0614
2022-09-28 09:09:00+00:00	44.8609
2022-09-28 09:10:00+00:00	15.6508
2022-09-28 09:11:00+00:00	9.42733
2022-09-28 09:12:00+00:00	41.8984
2022-09-28 09:13:00+00:00	41.6735
2022-09-28 09:14:00+00:00	88.5745
2022-09-28 09:15:00+00:00	222.263
2022-09-28 09:16:00+00:00	198.753
2022-09-28 09:17:00+00:00	116.217
2022-09-28 09:18:00+00:00	27.5296
2022-09-28 09:19:00+00:00	99.9364
2022-09-28 09:20:00+00:00	90.414
2022-09-28 09:21:00+00:00	13.7597
2022-09-28 09:22:00+00:00	58.1917
2022-09-28 09:23:00+00:00	44.9807
2022-09-28 09:24:00+00:00	33.194
2022-09-28 09:25:00+00:00	5.69864
2022-09-28 09:26:00+00:00	4.93007
2022-09-28 09:27:00+00:00	13.3157
2022-09-28 09:28:00+00:00	24.1381
2022-09-28 09:29:00+00:00	53.7671
2022-09-28 09:30:00+00:00	20.4162
2022-09-28 09:31:00+00:00	8.57386
2022-09-28 09:32:00+00:00	8.39711
2022-09-28 09:33:00+00:00	8.71075
2022-09-28 09:34:00+00:00	11.5856
2022-09-28 09:35:00+00:00	25.108
2022-09-28 09:36:00+00:00	65.3474
2022-09-28 09:37:00+00:00	63.3962
2022-09-28 09:38:00+00:00	5.77996
2022-09-28 09:39:00+00:00	67.1645
2022-09-28 09:40:00+00:00	224.892
2022-09-28 09:41:00+00:00	208.143
2022-09-28 09:42:00+00:00	10.2813
2022-09-28 09:43:00+00:00	8.63646
2022-09-28 09:44:00+00:00	5.63897
2022-09-28 09:45:00+00:00	4.20097
2022-09-28 09:46:00+00:00	22.9329
2022-09-28 09:47:00+00:00	6.0467
2022-09-28 09:48:00+00:00	6.91353
2022-09-28 09:49:00+00:00	5.95958
2022-09-28 09:50:00+00:00	4.17328
2022-09-28 09:51:00+00:00	6.07894
2022-09-28 09:52:00+00:00	6.57655
2022-09-28 09:53:00+00:00	4.10827
2022-09-28 09:54:00+00:00	4.86234
2022-09-28 09:55:00+00:00	4.80237
2022-09-28 09:56:00+00:00	6.13384
2022-09-28 09:57:00+00:00	8.53853
2022-09-28 09:58:00+00:00	6.63354
2022-09-28 09:59:00+00:00	7.98667
2022-09-28 10:00:00+00:00	7.09398
2022-09-28 10:01:00+00:00	6.72081
2022-09-28 10:02:00+00:00	8.15822
2022-09-28 10:03:00+00:00	7.42337
2022-09-28 10:04:00+00:00	10.9636
2022-09-28 10:05:00+00:00	10.0764
2022-09-28 10:06:00+00:00	6.71226
2022-09-28 10:07:00+00:00	7.03161
2022-09-28 10:08:00+00:00	35.8032
2022-09-28 10:09:00+00:00	95.4271
2022-09-28 10:10:00+00:00	2.21747
2022-09-28 10:11:00+00:00	4.65785
2022-09-28 10:12:00+00:00	8.69171
2022-09-28 10:13:00+00:00	7.19557
2022-09-28 10:14:00+00:00	8.57296
2022-09-28 10:15:00+00:00	2.57322
2022-09-28 10:16:00+00:00	7.63667
2022-09-28 10:17:00+00:00	3.19399
2022-09-28 10:18:00+00:00	5.64906
2022-09-28 10:19:00+00:00	6.77381
2022-09-28 10:20:00+00:00	1.74133
2022-09-28 10:21:00+00:00	3.06625
2022-09-28 10:22:00+00:00	3.18095
2022-09-28 10:23:00+00:00	3.68223
2022-09-28 10:24:00+00:00	10.838
2022-09-28 10:25:00+00:00	24.8768
2022-09-28 10:26:00+00:00	10.9033
2022-09-28 10:27:00+00:00	6.01635
2022-09-28 10:28:00+00:00	11.5864
2022-09-28 10:29:00+00:00	7.36144
2022-09-28 10:30:00+00:00	12.5124
2022-09-28 10:31:00+00:00	14.4002
2022-09-28 10:32:00+00:00	12.2068
2022-09-28 10:33:00+00:00	9.86057
2022-09-28 10:34:00+00:00	9.22085
2022-09-28 10:35:00+00:00	5.78406
2022-09-28 10:36:00+00:00	16.5044
2022-09-28 10:37:00+00:00	24.4206
2022-09-28 10:38:00+00:00	9.08557
2022-09-28 10:39:00+00:00	11.4432
2022-09-28 10:40:00+00:00	11.35
2022-09-28 10:41:00+00:00	92.8523
2022-09-28 10:42:00+00:00	178.714
2022-09-28 10:43:00+00:00	70.3657
2022-09-28 10:44:00+00:00	21.215
2022-09-28 10:45:00+00:00	320.38
2022-09-28 10:46:00+00:00	96.6747
2022-09-28 10:47:00+00:00	168.226
2022-09-28 10:48:00+00:00	192.952
2022-09-28 10:49:00+00:00	59.2389
2022-09-28 10:50:00+00:00	12.499
2022-09-28 10:51:00+00:00	6.08618
2022-09-28 10:52:00+00:00	7.98539
2022-09-28 10:53:00+00:00	11.143
2022-09-28 10:54:00+00:00	11.2595
2022-09-28 10:55:00+00:00	135.709
2022-09-28 10:56:00+00:00	85.8114
2022-09-28 10:57:00+00:00	134.946
2022-09-28 10:58:00+00:00	163.379
2022-09-28 10:59:00+00:00	12.0092
2022-09-28 11:00:00+00:00	78.8636
2022-09-28 11:01:00+00:00	79.5559
2022-09-28 11:02:00+00:00	8.16049
2022-09-28 11:03:00+00:00	82.0089
2022-09-28 11:04:00+00:00	27.314
2022-09-28 11:05:00+00:00	26.1817
2022-09-28 11:06:00+00:00	36.4057
2022-09-28 11:07:00+00:00	39.1961
2022-09-28 11:08:00+00:00	11.3057
2022-09-28 11:09:00+00:00	23.2527
2022-09-28 11:10:00+00:00	13.3067
2022-09-28 11:11:00+00:00	13.3234
2022-09-28 11:12:00+00:00	16.016
2022-09-28 11:13:00+00:00	25.0173
2022-09-28 11:14:00+00:00	27.2562
2022-09-28 11:15:00+00:00	117.413
2022-09-28 11:16:00+00:00	218.234
2022-09-28 11:17:00+00:00	82.4333
2022-09-28 11:18:00+00:00	10.8277
2022-09-28 11:19:00+00:00	150.762
2022-09-28 11:20:00+00:00	9.85908
2022-09-28 11:21:00+00:00	33.7769
2022-09-28 11:22:00+00:00	39.0139
2022-09-28 11:23:00+00:00	15.131
2022-09-28 11:24:00+00:00	8.88857
2022-09-28 11:25:00+00:00	3.13025
2022-09-28 11:26:00+00:00	2.99068
2022-09-28 11:27:00+00:00	3.41196
2022-09-28 11:28:00+00:00	4.54785
2022-09-28 11:29:00+00:00	9.30948
2022-09-28 11:30:00+00:00	6.65047
2022-09-28 11:31:00+00:00	23.4035
2022-09-28 11:32:00+00:00	12.902
2022-09-28 11:33:00+00:00	11.1124
2022-09-28 11:34:00+00:00	5.77197
2022-09-28 11:35:00+00:00	11.5611
2022-09-28 11:36:00+00:00	17.6844
2022-09-28 11:37:00+00:00	30.55
2022-09-28 11:38:00+00:00	99.2799
2022-09-28 11:39:00+00:00	134.004
2022-09-28 11:40:00+00:00	120.551
2022-09-28 11:41:00+00:00	4.89784
2022-09-28 11:42:00+00:00	5.1293
2022-09-28 11:43:00+00:00	6.80737
2022-09-28 11:44:00+00:00	5.21626
2022-09-28 11:45:00+00:00	6.97715
2022-09-28 11:46:00+00:00	5.21176
2022-09-28 11:47:00+00:00	9.57956
2022-09-28 11:48:00+00:00	41.2131
2022-09-28 11:49:00+00:00	2.1213
2022-09-28 11:50:00+00:00	39.3291
2022-09-28 11:51:00+00:00	6.31714
2022-09-28 11:52:00+00:00	12.4049
2022-09-28 11:53:00+00:00	21.1238
2022-09-28 11:54:00+00:00	4.15343
2022-09-28 11:55:00+00:00	10.6034
2022-09-28 11:56:00+00:00	4.99243
2022-09-28 11:57:00+00:00	7.84887
2022-09-28 11:58:00+00:00	7.40111
2022-09-28 11:59:00+00:00	8.21838
2022-09-28 12:00:00+00:00	11.7698
2022-09-28 12:01:00+00:00	6.13723
2022-09-28 12:02:00+00:00	63.3675
2022-09-28 12:03:00+00:00	7.78522
2022-09-28 12:04:00+00:00	65.9389
2022-09-28 12:05:00+00:00	12.3321
2022-09-28 12:06:00+00:00	27.366
2022-09-28 12:07:00+00:00	79.999
2022-09-28 12:08:00+00:00	8.73558
2022-09-28 12:09:00+00:00	25.7442
2022-09-28 12:10:00+00:00	13.5988
2022-09-28 12:11:00+00:00	8.03021
2022-09-28 12:12:00+00:00	61.2424
2022-09-28 12:13:00+00:00	38.0167
2022-09-28 12:14:00+00:00	115.289
2022-09-28 12:15:00+00:00	78.681
2022-09-28 12:16:00+00:00	6.26091
2022-09-28 12:17:00+00:00	152.975
2022-09-28 12:18:00+00:00	5.68238
2022-09-28 12:19:00+00:00	5.22084
2022-09-28 12:20:00+00:00	6.4861
2022-09-28 12:21:00+00:00	3.08668
2022-09-28 12:22:00+00:00	6.58993
2022-09-28 12:23:00+00:00	71.516
2022-09-28 12:24:00+00:00	37.0434
2022-09-28 12:25:00+00:00	3.44108
2022-09-28 12:26:00+00:00	4.60583
2022-09-28 12:27:00+00:00	13.6825
2022-09-28 12:28:00+00:00	8.52467
2022-09-28 12:29:00+00:00	5.67298
2022-09-28 12:30:00+00:00	5.17959
2022-09-28 12:31:00+00:00	6.76205
2022-09-28 12:32:00+00:00	3.10079
2022-09-28 12:33:00+00:00	20.8326
2022-09-28 12:34:00+00:00	32.1864
2022-09-28 12:35:00+00:00	2.34175
2022-09-28 12:36:00+00:00	2.8934
2022-09-28 12:37:00+00:00	1.34755
2022-09-28 12:38:00+00:00	3.06115
2022-09-28 12:39:00+00:00	2.77295
2022-09-28 12:40:00+00:00	5.88991
2022-09-28 12:41:00+00:00	5.41231
2022-09-28 12:42:00+00:00	3.9259
2022-09-28 12:43:00+00:00	5.42913
2022-09-28 12:44:00+00:00	4.60956
2022-09-28 12:45:00+00:00	2.8627
2022-09-28 12:46:00+00:00	5.2415
2022-09-28 12:47:00+00:00	4.0533
2022-09-28 12:48:00+00:00	4.21155
2022-09-28 12:49:00+00:00	10.1344
2022-09-28 12:50:00+00:00	9.56646
2022-09-28 12:51:00+00:00	63.9538
2022-09-28 12:52:00+00:00	32.7946
2022-09-28 12:53:00+00:00	122.08
2022-09-28 12:54:00+00:00	82.485
2022-09-28 12:55:00+00:00	9.51692
2022-09-28 12:56:00+00:00	6.6005
2022-09-28 12:57:00+00:00	5.88076
2022-09-28 12:58:00+00:00	31.6164
2022-09-28 12:59:00+00:00	4.95972
2022-09-28 13:00:00+00:00	4.87999
2022-09-28 13:01:00+00:00	7.52697
2022-09-28 13:02:00+00:00	5.40818
2022-09-28 13:03:00+00:00	6.38891
2022-09-28 13:04:00+00:00	5.05038
2022-09-28 13:05:00+00:00	7.0345
2022-09-28 13:06:00+00:00	4.67033
2022-09-28 13:07:00+00:00	4.47704
2022-09-28 13:08:00+00:00	4.60893
2022-09-28 13:09:00+00:00	5.48826
2022-09-28 13:10:00+00:00	5.32269
2022-09-28 13:11:00+00:00	5.54556
2022-09-28 13:12:00+00:00	4.72168
2022-09-28 13:13:00+00:00	7.27139
2022-09-28 13:14:00+00:00	4.00342
2022-09-28 13:15:00+00:00	4.68753
2022-09-28 13:16:00+00:00	5.44779
2022-09-28 13:17:00+00:00	3.0516
2022-09-28 13:18:00+00:00	4.10063
2022-09-28 13:19:00+00:00	4.33719
2022-09-28 13:20:00+00:00	3.51519
2022-09-28 13:21:00+00:00	4.73781
2022-09-28 13:22:00+00:00	4.02463
2022-09-28 13:23:00+00:00	3.62134
2022-09-28 13:24:00+00:00	4.90785
2022-09-28 13:25:00+00:00	99.0364
2022-09-28 13:26:00+00:00	4.77525
2022-09-28 13:27:00+00:00	5.91009
2022-09-28 13:28:00+00:00	5.26725
2022-09-28 13:29:00+00:00	5.10422
2022-09-28 13:30:00+00:00	5.56153
2022-09-28 13:31:00+00:00	8.85976
2022-09-28 13:32:00+00:00	8.20047
2022-09-28 13:33:00+00:00	4.58121
2022-09-28 13:34:00+00:00	4.55098
2022-09-28 13:35:00+00:00	3.95972
2022-09-28 13:36:00+00:00	4.89915
2022-09-28 13:37:00+00:00	6.91501
2022-09-28 13:38:00+00:00	5.43773
2022-09-28 13:39:00+00:00	4.56567
2022-09-28 13:40:00+00:00	5.44351
2022-09-28 13:41:00+00:00	4.57505
2022-09-28 13:42:00+00:00	5.54381
2022-09-28 13:43:00+00:00	6.68053
2022-09-28 13:44:00+00:00	5.10944
2022-09-28 13:45:00+00:00	5.85894
2022-09-28 13:46:00+00:00	5.65642
2022-09-28 13:47:00+00:00	5.99073
2022-09-28 13:48:00+00:00	6.25843
2022-09-28 13:49:00+00:00	6.54752
2022-09-28 13:50:00+00:00	5.6336
2022-09-28 13:51:00+00:00	5.45595
2022-09-28 13:52:00+00:00	5.57785
2022-09-28 13:53:00+00:00	5.79857
2022-09-28 13:54:00+00:00	7.07192
2022-09-28 13:55:00+00:00	7.40351
2022-09-28 13:56:00+00:00	8.03295
2022-09-28 13:57:00+00:00	6.3289
2022-09-28 13:58:00+00:00	6.50813
2022-09-28 13:59:00+00:00	5.96384
2022-09-28 14:00:00+00:00	6.59082
2022-09-28 14:01:00+00:00	6.44051
2022-09-28 14:02:00+00:00	5.75169
2022-09-28 14:03:00+00:00	6.58007
2022-09-28 14:04:00+00:00	6.2802
2022-09-28 14:05:00+00:00	6.69556
2022-09-28 14:06:00+00:00	6.99699
2022-09-28 14:07:00+00:00	9.08894
2022-09-28 14:08:00+00:00	6.19749
2022-09-28 14:09:00+00:00	5.69942
2022-09-28 14:10:00+00:00	5.72898
2022-09-28 14:11:00+00:00	5.53041
2022-09-28 14:12:00+00:00	4.91137
2022-09-28 14:13:00+00:00	4.57299
2022-09-28 14:14:00+00:00	7.6258
2022-09-28 14:15:00+00:00	5.8046
2022-09-28 14:16:00+00:00	5.69634
2022-09-28 14:17:00+00:00	6.67408
2022-09-28 14:18:00+00:00	6.00107
2022-09-28 14:19:00+00:00	3.68984
2022-09-28 14:20:00+00:00	8.16612
2022-09-28 14:21:00+00:00	8.28213
2022-09-28 14:22:00+00:00	8.91259
2022-09-28 14:23:00+00:00	20.2761
2022-09-28 14:24:00+00:00	21.9534
2022-09-28 14:25:00+00:00	17.7029
2022-09-28 14:26:00+00:00	29.2227
2022-09-28 14:27:00+00:00	28.0562
2022-09-28 14:28:00+00:00	20.4117
2022-09-28 14:29:00+00:00	13.0161
2022-09-28 14:30:00+00:00	46.6331
2022-09-28 14:31:00+00:00	13.7327
2022-09-28 14:32:00+00:00	12.3874
2022-09-28 14:33:00+00:00	30.3953
2022-09-28 14:34:00+00:00	39.0251
2022-09-28 14:35:00+00:00	7.25479
2022-09-28 14:36:00+00:00	68.6364
2022-09-28 14:37:00+00:00	56.0962
2022-09-28 14:38:00+00:00	8.47274
2022-09-28 14:39:00+00:00	47.5672
2022-09-28 14:40:00+00:00	31.4858
2022-09-28 14:41:00+00:00	9.95121
2022-09-28 14:42:00+00:00	10.6152
2022-09-28 14:43:00+00:00	3.12285
2022-09-28 14:44:00+00:00	8.84194
2022-09-28 14:45:00+00:00	79.0552
2022-09-28 14:46:00+00:00	6.97961
2022-09-28 14:47:00+00:00	21.5173
2022-09-28 14:48:00+00:00	14.9231
2022-09-28 14:49:00+00:00	47.721
2022-09-28 14:50:00+00:00	20.2062
2022-09-28 14:51:00+00:00	4.59706
2022-09-28 14:52:00+00:00	6.00291
2022-09-28 14:53:00+00:00	3.99992
2022-09-28 14:54:00+00:00	6.1667
2022-09-28 14:55:00+00:00	4.41975
2022-09-28 14:56:00+00:00	4.26076
2022-09-28 14:57:00+00:00	12.3996
2022-09-28 14:58:00+00:00	11.7209
2022-09-28 14:59:00+00:00	8.31582
2022-09-28 15:00:00+00:00	5.42868
2022-09-28 15:01:00+00:00	7.28581
2022-09-28 15:02:00+00:00	10.7176
2022-09-28 15:03:00+00:00	14.5532
2022-09-28 15:04:00+00:00	14.4599
2022-09-28 15:05:00+00:00	13.0358
2022-09-28 15:06:00+00:00	9.41855
2022-09-28 15:07:00+00:00	8.12575
2022-09-28 15:08:00+00:00	6.70988
2022-09-28 15:09:00+00:00	16.4949
2022-09-28 15:10:00+00:00	10.3565
2022-09-28 15:11:00+00:00	11.0155
2022-09-28 15:12:00+00:00	16.1206
2022-09-28 15:13:00+00:00	5.84897
2022-09-28 15:14:00+00:00	26.9048
2022-09-28 15:15:00+00:00	13.0149
2022-09-28 15:16:00+00:00	19.5913
2022-09-28 15:17:00+00:00	12.7692
2022-09-28 15:18:00+00:00	33.664
2022-09-28 15:19:00+00:00	19.2129
2022-09-28 15:20:00+00:00	18.8769
2022-09-28 15:21:00+00:00	36.6249
2022-09-28 15:22:00+00:00	50.7508
2022-09-28 15:23:00+00:00	31.7625
2022-09-28 15:24:00+00:00	6.0601
2022-09-28 15:25:00+00:00	6.10041
2022-09-28 15:26:00+00:00	3.92147
2022-09-28 15:27:00+00:00	5.96574
2022-09-28 15:28:00+00:00	4.14796
2022-09-28 15:29:00+00:00	3.28904
2022-09-28 15:30:00+00:00	8.44402
2022-09-28 15:31:00+00:00	15.1721
2022-09-28 15:32:00+00:00	9.80506
2022-09-28 15:33:00+00:00	15.436
2022-09-28 15:34:00+00:00	52.6335
2022-09-28 15:35:00+00:00	53.6624
2022-09-28 15:36:00+00:00	20.3373
2022-09-28 15:37:00+00:00	55.0612
2022-09-28 15:38:00+00:00	101.732
2022-09-28 15:39:00+00:00	24.3583
2022-09-28 15:40:00+00:00	87.5967
2022-09-28 15:41:00+00:00	86.7264
2022-09-28 15:42:00+00:00	38.9054
2022-09-28 15:43:00+00:00	15.2593
2022-09-28 15:44:00+00:00	67.8513
2022-09-28 15:45:00+00:00	42.49
2022-09-28 15:46:00+00:00	200.172
2022-09-28 15:47:00+00:00	7.03203
2022-09-28 15:48:00+00:00	19.3684
2022-09-28 15:49:00+00:00	89.22
2022-09-28 15:50:00+00:00	3.9012
2022-09-28 15:51:00+00:00	6.35202
2022-09-28 15:52:00+00:00	7.71584
2022-09-28 15:53:00+00:00	5.9684
2022-09-28 15:54:00+00:00	31.7601
2022-09-28 15:55:00+00:00	15.7739
2022-09-28 15:56:00+00:00	47.8457
2022-09-28 15:57:00+00:00	15.7992
2022-09-28 15:58:00+00:00	10.938
2022-09-28 15:59:00+00:00	12.7389
2022-09-28 16:00:00+00:00	35.7728
2022-09-28 16:01:00+00:00	8.9765
2022-09-28 16:02:00+00:00	21.7955
2022-09-28 16:03:00+00:00	6.51323
2022-09-28 16:04:00+00:00	5.23372
2022-09-28 16:05:00+00:00	3.83194
2022-09-28 16:06:00+00:00	6.39607
2022-09-28 16:07:00+00:00	6.31163
2022-09-28 16:08:00+00:00	3.82864
2022-09-28 16:09:00+00:00	5.32116
2022-09-28 16:10:00+00:00	6.108
2022-09-28 16:11:00+00:00	9.55403
2022-09-28 16:12:00+00:00	6.67711
2022-09-28 16:13:00+00:00	7.96609
2022-09-28 16:14:00+00:00	6.72242
2022-09-28 16:15:00+00:00	4.14918
2022-09-28 16:16:00+00:00	4.81103
2022-09-28 16:17:00+00:00	4.76976
2022-09-28 16:18:00+00:00	24.5408
2022-09-28 16:19:00+00:00	19.3589
2022-09-28 16:20:00+00:00	1.55821
2022-09-28 16:21:00+00:00	2.28366
2022-09-28 16:22:00+00:00	6.52503
2022-09-28 16:23:00+00:00	7.04111
2022-09-28 16:24:00+00:00	4.35493
2022-09-28 16:25:00+00:00	6.79626
2022-09-28 16:26:00+00:00	5.35392
2022-09-28 16:27:00+00:00	3.73636
2022-09-28 16:28:00+00:00	32.4805
2022-09-28 16:29:00+00:00	37.9212
2022-09-28 16:30:00+00:00	29.4831
2022-09-28 16:31:00+00:00	25.4111
2022-09-28 16:32:00+00:00	30.6625
2022-09-28 16:33:00+00:00	5.1583
2022-09-28 16:34:00+00:00	55.486
2022-09-28 16:35:00+00:00	41.9175
2022-09-28 16:36:00+00:00	48.9432
2022-09-28 16:37:00+00:00	23.8922
2022-09-28 16:38:00+00:00	6.67246
2022-09-28 16:39:00+00:00	6.32355
2022-09-28 16:40:00+00:00	29.6745
2022-09-28 16:41:00+00:00	82.9688
2022-09-28 16:42:00+00:00	14.807
2022-09-28 16:43:00+00:00	6.91743
2022-09-28 16:44:00+00:00	10.0982
2022-09-28 16:45:00+00:00	5.72139
2022-09-28 16:46:00+00:00	6.14893
2022-09-28 16:47:00+00:00	8.34796
2022-09-28 16:48:00+00:00	5.473
2022-09-28 16:49:00+00:00	21.8246
2022-09-28 16:50:00+00:00	5.2204
2022-09-28 16:51:00+00:00	2.25514
2022-09-28 16:52:00+00:00	11.7762
2022-09-28 16:53:00+00:00	11.3704
2022-09-28 16:54:00+00:00	12.1925
2022-09-28 16:55:00+00:00	7.36743
2022-09-28 16:56:00+00:00	8.17738
2022-09-28 16:57:00+00:00	13.5513
2022-09-28 16:58:00+00:00	9.04454
2022-09-28 16:59:00+00:00	16.2752
2022-09-28 17:00:00+00:00	33.701
2022-09-28 17:01:00+00:00	121.829
2022-09-28 17:02:00+00:00	7.89745
2022-09-28 17:03:00+00:00	28.7383
2022-09-28 17:04:00+00:00	9.96971
2022-09-28 17:05:00+00:00	39.542
2022-09-28 17:06:00+00:00	7.86464
2022-09-28 17:07:00+00:00	9.29723
2022-09-28 17:08:00+00:00	6.62363
2022-09-28 17:09:00+00:00	6.07343
2022-09-28 17:10:00+00:00	5.57918
2022-09-28 17:11:00+00:00	6.1884
2022-09-28 17:12:00+00:00	6.50904
2022-09-28 17:13:00+00:00	7.87278
2022-09-28 17:14:00+00:00	22.5652
2022-09-28 17:15:00+00:00	39.3459
2022-09-28 17:16:00+00:00	21.7839
2022-09-28 17:17:00+00:00	74.7911
2022-09-28 17:18:00+00:00	84.188
2022-09-28 17:19:00+00:00	26.7347
2022-09-28 17:20:00+00:00	3.05476
2022-09-28 17:21:00+00:00	37.9414
2022-09-28 17:22:00+00:00	3.73572
2022-09-28 17:23:00+00:00	4.11117
2022-09-28 17:24:00+00:00	6.28685
2022-09-28 17:25:00+00:00	5.18256
2022-09-28 17:26:00+00:00	6.45285
2022-09-28 17:27:00+00:00	4.2652
2022-09-28 17:28:00+00:00	8.34253
2022-09-28 17:29:00+00:00	7.70056
2022-09-28 17:30:00+00:00	4.79389
2022-09-28 17:31:00+00:00	5.00868
2022-09-28 17:32:00+00:00	4.05643
2022-09-28 17:33:00+00:00	4.33619
2022-09-28 17:34:00+00:00	12.7667
2022-09-28 17:35:00+00:00	8.20742
2022-09-28 17:36:00+00:00	11.9828
2022-09-28 17:37:00+00:00	8.49971
2022-09-28 17:38:00+00:00	6.37041
2022-09-28 17:39:00+00:00	5.1297
2022-09-28 17:40:00+00:00	7.39274
2022-09-28 17:41:00+00:00	6.04713
2022-09-28 17:42:00+00:00	7.7456
2022-09-28 17:43:00+00:00	7.57738
2022-09-28 17:44:00+00:00	11.8401
2022-09-28 17:45:00+00:00	10.3007
2022-09-28 17:46:00+00:00	11.0903
2022-09-28 17:47:00+00:00	6.30233
2022-09-28 17:48:00+00:00	8.06479
2022-09-28 17:49:00+00:00	7.15775
2022-09-28 17:50:00+00:00	9.86687
2022-09-28 17:51:00+00:00	17.0538
2022-09-28 17:52:00+00:00	25.4198
2022-09-28 17:53:00+00:00	61.805
2022-09-28 17:54:00+00:00	69.289
2022-09-28 17:55:00+00:00	20.1111
2022-09-28 17:56:00+00:00	151.342
2022-09-28 17:57:00+00:00	12.319
2022-09-28 17:58:00+00:00	14.0596
2022-09-28 17:59:00+00:00	42.3824
2022-09-28 18:00:00+00:00	38.4445
2022-09-28 18:01:00+00:00	8.31753
2022-09-28 18:02:00+00:00	38.5714
2022-09-28 18:03:00+00:00	28.8246
2022-09-28 18:04:00+00:00	69.1759
2022-09-28 18:05:00+00:00	135.338
2022-09-28 18:06:00+00:00	32.509
2022-09-28 18:07:00+00:00	6.16714
2022-09-28 18:08:00+00:00	11.8632
2022-09-28 18:09:00+00:00	5.09539
2022-09-28 18:10:00+00:00	6.02572
2022-09-28 18:11:00+00:00	1.78354
2022-09-28 18:12:00+00:00	17.4176
2022-09-28 18:13:00+00:00	2.18931
2022-09-28 18:14:00+00:00	3.66412
2022-09-28 18:15:00+00:00	14.8672
2022-09-28 18:16:00+00:00	51.6455
2022-09-28 18:17:00+00:00	2.28288
2022-09-28 18:18:00+00:00	48.5691
2022-09-28 18:19:00+00:00	6.55512
2022-09-28 18:20:00+00:00	49.5052
2022-09-28 18:21:00+00:00	18.678
2022-09-28 18:22:00+00:00	13.3724
2022-09-28 18:23:00+00:00	11.5501
2022-09-28 18:24:00+00:00	13.2081
2022-09-28 18:25:00+00:00	8.11557
2022-09-28 18:26:00+00:00	12.5802
2022-09-28 18:27:00+00:00	10.3538
2022-09-28 18:28:00+00:00	16.5355
2022-09-28 18:29:00+00:00	13.9735
2022-09-28 18:30:00+00:00	7.10973
2022-09-28 18:31:00+00:00	11.4455
2022-09-28 18:32:00+00:00	9.08383
2022-09-28 18:33:00+00:00	21.8907
2022-09-28 18:34:00+00:00	27.5345
2022-09-28 18:35:00+00:00	20.4421
2022-09-28 18:36:00+00:00	23.5093
2022-09-28 18:37:00+00:00	55.053
2022-09-28 18:38:00+00:00	70.057
2022-09-28 18:39:00+00:00	7.18903
2022-09-28 18:40:00+00:00	8.371
2022-09-28 18:41:00+00:00	7.49162
2022-09-28 18:42:00+00:00	10.7336
2022-09-28 18:43:00+00:00	5.93971
2022-09-28 18:44:00+00:00	37.2859
2022-09-28 18:45:00+00:00	25.2642
2022-09-28 18:46:00+00:00	46.7858
2022-09-28 18:47:00+00:00	9.85634
2022-09-28 18:48:00+00:00	14.8942
2022-09-28 18:49:00+00:00	11.519
2022-09-28 18:50:00+00:00	83.1315
2022-09-28 18:51:00+00:00	147.326
2022-09-28 18:52:00+00:00	8.90902
2022-09-28 18:53:00+00:00	26.2262
2022-09-28 18:54:00+00:00	9.2373
2022-09-28 18:55:00+00:00	9.01391
2022-09-28 18:56:00+00:00	33.3361
2022-09-28 18:57:00+00:00	2.77544
2022-09-28 18:58:00+00:00	80.6984
2022-09-28 18:59:00+00:00	21.5916
2022-09-28 19:00:00+00:00	102.088

[truncated: 8 more sheets: Figure 4G, Figure 4H, Figure 4I, Figure S1, Figure S2B, Figure S3, Figure S4A, Figure S4B]
